# Supplementary material for: The ubiquitin protease Ubp10 suppresses the formation of translocations at interstitial telomere-like sites
Source: Nucleic Acids Res. 2025 Dec 17;53(22):gkaf1373. doi: 10.1093/nar/gkaf1373 (PMC12709191; doi:10.1093/nar/gkaf1373)
Supplement: gkaf1373_Supplemental_Files [file gkaf1373_supplemental_files.zip]

Archive with 2 entries (2 files):
- NAR_Sup Fig.pdf
- NAR_Supp Tbl.xlsx
