# Supplementary material for: The ubiquitin protease Ubp10 suppresses the formation of translocations at interstitial telomere-like sites
Source: Nucleic Acids Res. 2025 Dec 17;53(22):gkaf1373. doi: 10.1093/nar/gkaf1373 (PMC12709191; doi:10.1093/nar/gkaf1373)
Supplement: gkaf1373_Supplemental_Files [file gkaf1373_supplemental_files.zip › NAR_Supp Tbl.xlsx]

## Sheet: Supp. T1
	Supplement Table 1. Yeast Strains and Plasmids
	Strain	Genotype	Source
	YKF1308	JRL017: MATa::∆HOcs::hisG hmlɑ∆::hisG HMRa-stk ura3∆851 trp1∆63 leu2∆::KANR ade3::GAL10::HO can1,1-1446::HOcs::HPHR	28
	YKF1310	CL11-7 MATa::∆HOcs::hisG hmlɑ∆::hisG HMRa-stk ura3∆851 trp1∆63 leu2∆::KANR ade3::GAL10::HO	28
	YKF1333	YKF1310 hmra-stk∆::NATR	26
	YKF1323	YKF1308 hmra-stk∆::NATR	26
	YKF1342	YKF1323 hxt13::URA3 (WT 5L-35 strain)	26
	YKF1752	YKF1333 Chr9; 35050-41450::HOcs::HPHR soa1::URA3 (WT 9L-44 strain)	27
	YKF2421	YKF1342 ubp10::TRP1	This study
	YKF2378	YKF1752 ubp10::TRP1	This study
	YKF2404	YKF1752 sir4::TRP1	27
	YKF1785	YKF1752 rad52::LEU2	27
	YKF2423	YKF1342 rad52::LEU2	This study
	YKF1885	YKF1752 rad51::LEU2	27
	YKF2439	YKF1885 ubp10::TRP1	This study
	YKF1811	YKF1752 rad54::TRP1	27
	YKF2510	YKF1811 ubp10::LEU2	This study
	YKF1843	YKF1752 rad59::TRP1	27
	YKF2503	YKF1843 ubp10::LEU2	This study
	YKF2038	YKF1752 pol32::TRP1	27
	YKF2467	YKF2038 ubp10::LEU2	This study
	YKF1970	YKF1333 Chr6;19856-20182::invHOcs::HPHR, Chr6;18021-18565::URA3 (WT 6L-22 strain)	31
	YKF2471	YKF1970 ubp10::TRP1	This study
	YKF2509	YKF1333 Chr6;19856-20182::invHOcs::HPHR, SiRTA 6L-22 21764-21905::URA3	This study
	YKF2516	SiRTA 6L-22-Tel11 Chr6;18021-18565::URA3 (WT 6L-22 Tel11 strain)	This study
	YKF2528	YKF2516 ubp10::TRP1	This study
	YKF2499	SiRTA 9L-44 Stim 44237-44526::URA3 35050-41450::HOcs::HPHR	This study
	YKF2529	SiRTA 9L-44 Stim::2xUAS soa1::URA3	This study
	YKF2541	YKF2529 ubp10::LEU2	This study
	YKF1943	YKF1333 Chr14;33374-33700::invHOcs::HPHR, SiRTA 14L-35 33180-32996::URA3 (WT 14L-35 strain)	31
	YKF2429	YKF1943 ubp10::TRP1	This study
	YKF2479	YKF2429 rad52::LEU2	This study
	YKF2472	YKF1943 rad52::LEU2	This study
	YKF2564	YKF2516 sir2::TRP1	This study
	YKF2584	YKF2564 ubp10::LEU2	This study
	YKF2548	YKF2516 sir4::TRP1	This study
	YKF2555	YKF2548 ubp10::LEU2	This study
	YKF2565	YKF2516 sir3::TRP1	This study
	YKF2572	YKF2565 ubp10::LEU2	This study
	YKF1385	YKF1366 SiRTA 5L-35 stim::polyA hxt13::URA3	26
	YKF1652	YKF1333 SiRTA 9L-44 Cdc13 BS Mut2 soa1::URA3	26
	YKF2450	YKF1652 ubp10::TRP1	This study
	Plasmid	Description	Source
	pKF420	pRS314-UBP10	This study
	pKF422	pRS314-ubp10C371S	This study

## Sheet: Supp. T2
	Supplement Table 2. Primer List
	Primer Name	Sequence 5' to 3'
	UBP10::TRP FOR	CTACAACTCATAGTATCTGTAAATCCGTCCTATTGTCATATCACAATCACCGGATCCCCGGGTTAATTAA
	UBP10::TRP REV	CGCTTCTCCAACTCTGTATACTGAGAGTTGTTTTATAAGTCAATAAAGACCGGGAATTCGAGCTCGTTTAAAC
	UBP1::LEU2 FOR	CTACAACTCATAGTATCTGTAAATCCGTCCTATTGTCATATCACAATCACGAGTGCACCATATCGACTACGTCG
	UBP10::LEU2 REV	CGCTTCTCCAACTCTGTATACTGAGAGTTGTTTTATAAGTCAATAAAGACCGGCCCTCGAGGAGAACTTCTAGTATATCC
	UBP10 CHK FOR	GAAGCTATTAAGCATCATATAC
	UBP10 CHK REV	GTTAGCAAAGCTCGGTAG
	SIR4::TRP FOR	GGAAGCTTCAACCCACAATACCAAAAAAGCGAAGAAAACAGCCCGGATCCCCGGTTAATTA
	SIR4::TRP REV	CAGGGTACACTTCGTTACTGGTCTTTTGTAGAATGATAAAAAGTCGAATTCGAGCTCGTTTAAAC
	SIR4 CHK FOR	CAGTCAGAGTTCTAACTGGACATCG
	SIR4 CHK REV	CTTGGTATTTGATGGGTTGCTC
	RAD52 CHK FOR	GTTATTATATTCTTTAGTCTGTTAAG
	RAD52 CHK REV	AGAGTAACTAGAGGATTTTGGAG
	RAD51::LEU2 FOR	CTCAGTTACTTCTTCTATCTTCCGTAGTTTCCATATACTAGTAGTTGAGTGGAGTGCACCATATCGACTACGTCG
	RAD51::LEU2 REV	GTACGGAACGCAACCTAAGAAAAAGAGGAGAATTGAAAGTAAACCTGTGGAGGAGAACTTCTAGTATATCC
	RAD51 CHK FOR	GCGTCATTTCCGCTATTTCTG
	RAD51 CHK REV	GTTAAGACCGCAGTAGGGTTGCG
	6URA3 KI FOR	TTGCCCAAAAGTTAGGAAATGTCATTATATCCGCGTCTTCTCTGTAAGCGGATGCCGGGA
	6URA3 KI REV	GGTTCTACTCCGGTTTATACGAAGCTTCCTGAAGAACTTATGCGGTATTTCACACCGCAG
	6L22 PreSiRTA FOR	CATCGAGACGAGGGTCGACCGATAT
	6L22 1CBS FOR	GGACACTAGTTCTTGTGTGGGTGTGGTCATTTTTGGTGTTGGTGGTAATCTTCAA
	6L22 1CBS REV	ACACCAAAAATGACCACACCCACACAAGAACTAGTGTCCCGAGAAACTCCGCAAA
	6L22 PostSiRTA Rev	CGTAACAGCAGGGTTAATATGACCA
	9URA3 KI FOR	TGGCGTTGAAACGTGTCTTCCCAAAGTGTGTCTTTGATATTCTGTAAGCGGATGCCGGGA
	9URA3 KI REV	CCCCTTCCAGATCTATTTAAAACTAAAACTTGTGGCGCCGGCGGTATTTCACACCGCAG
	INT BNR1 FOR	GGACAATGTCGTTATCACAG
	INT BNR1 REV	CTAGGAACACAACCTAATTACC
	BSI:: 2XUAS R FI	GTGTCGGCGCAGAGATCTCCGAGTGTCGGCGCAGAGATCTCCGAGGTGGTGGTGGTGGAACGGCGCCACAAGTTTTAGTTTTAAATAGATCTGGAAGGGGTGGCGGTGCAGGTGCTGCAATACA
	BSI::2XUAS F FII	TCGGAGATCTCTGCGCCGACACTCGGAGATCTCTGCGCCGACACAGTTACTCCTCCAGCTCCACCTTTACCAAATGGTCTTCTTTCTTCCTCCTCAGTGTCTATCAATCCAACGACAACCGATT
	BAMHI U10 FOR	CTTTATTTGTGGATCCGAAGCTATTAAGCATCATATAC
	APA1 U10 REV	CTCTTTCTCCGGGCCCGTTAGCAAAGCTCGGTAG
	C371S REV	TGTACAGCAGCATTTGTGTAAGAAGTAACACCATGATTCA
	C371S FOR	TCTTACACAAATGCTGCTGTACAGGCTATGTTACACATTC
	SIR2::TRP FOR	ATGACCATCCCACATATGAAATACGCCGTATCAAAGACTACGGATCCCGGGTTAATTA
	SIR2::TRP REV	TTAGAGGGTTTTGGGATGTTCATCTGATGTAACGACATACGAATTCGAGCTCGTTTAAAC
	SIR2 CHK FOR	GCATCGCTTCGGTAGACACA
	SIR2 CHK REV	TTCCACCTGCCCTTCTTACA
	SIR3::TRP FOR	GCAGCCCTTTCATCACCTTCCTTACAGGGGTTTAAGAAAGCGGATCCCGGGTTAATTA
	SIR3::TPR REV	GGCGGAAGTGAAAATGAATGTTGGTGGTCAAATGCAGTCCGAATTCGAGCTCGTTTAAAC
	SIR3 CHK FOR	CGCATCAGTAATATGACCGC
	SIR3 CHK REV	TCCACAACAGAAAACTGTCC

## Sheet: Supp. T3
	Supplement Table 3.
	Chromosome IX						HO sequence (5'-3'):
	Region	HO	Tel-Prox	SiRTA 9L-44	Cen-Prox		CTTTCCGCAACAGTATAATTTTATAAACCCTGGTTTTGGTTTTGTAGAGTGGTT
	Coordinates (kb)	41.5-41.6	41.6-44.1	44.1-44.4	44.4-61.0
	Chromosome V
	Region	HO	Tel-Prox	SiRTA 5L-35	Cen-Prox
	Coordinates (kb)	31.9-32.0	32.0-34.7	34.7-35.0	35.0-44.0
	Chromosome VI						HOinv sequence (5'-3'):
	Region	Hoinv	Tel-Prox	SiRTA 6L-22 Tel11	Cen-Prox		AACCACTCTACAAAACCAAAACCAGGGTTTATAAAATTATACTGTTGCGGAAAG
	Coordinates (kb)	20.0-20.1	21.0-21.5	21.5-21.8	21.8-44.0
	Chromosome XIV
	Region	HOinv	Tel-Prox	SiRTA 14L-35	Cen-Prox
	Coordinates (kb)	33.0-33.1	33.1-34.8	34.8-35.1	35.1-41.0

## Sheet: Supp. T4
	Supplement Table 4. Total number of split reads for each replicate
		Exp	ttl split reads			Exp	ttl split reads			Exp	ttl split reads
	Fig 1	9WT A	207		Fig 4	9WT A	194		Fig 7.	9WT A	126
		9WT B	325			9WT B	155			9WT B	210
		9WT C	249			9WT C	249			9WT C	202
		9WT D	101			9STIM A	271			9U10 A	121
		9WT E	87			9STIM B	245			9U10 B	114
		9WT F	266			9STIM C	130			9U10 C	138
		5WT A	190			9U10 A	116			9R52U10 A	249
		5WT B	108			9U10 B	180			9R52U10 B	271
		5WT C	179			9U10 C	329			9R52U10 C	155
		5WT D	270			9STIMU10 A	242			9R51U10 A	263
						9STIMU10 B	252			9R51U10 B	236
	Fig 2.	9U10 A	141			9STIMU10 C	230			9R51U10 C	162
		9U10 B	313			9WT A	190			9R54U10 A	426
		9U10 C	296			9WT B	229			9R54U10 B	208
		9U10 D	307			9BS2 A	115			9R54U10 C	223
		9U10 E	234			9BS2 B	172			9R59U10 A	194
		9U10 F	269			9U10 A	310			9R59U10 B	370
		5U10 A	192			9U10 B	287			9R59U10 C	206
		5U10 B	177			9BS2U10 A	247			9P32U10 A	518
		5U10 C	180			9BS2U10 B	235			9P32U10 B	431
		5U10 D	222			5WT A	240			9P32U10 C	410
		9WT+P A	175			5WT B	190			6TELU10 A	213
		9WT+P B	229			5WT C	340			6TELU10 B	148
		9WT+P C	202			5STIM A	138			6TELU10 C	248
		9U10+P A	162			5STIM B	184			6TELR51U10 A	177
		9U10+P B	336			5STIM C	378			6TELR51U10 B	196
		9U10+P C	245			5U10 A	180			6TELR51U10 C	261
		9U10+U10 A	281			5U10 B	233			6TELP32U10 A	194
		9U10+U10 B	314			5U10 C	560			6TELP32U10 B	262
		9U10+U10 C	180			5STIMU10 A	185			6TELP32U10 C	232
		9U10+C371S A	218			5STIMU10 B	202
		9U10+C371S B	320			5STIMU10 C	297		Fig 8.	9WT A	197
		9U10+C371S C	434							9WT B	194
		6A	161		Fig 5.	6TEL A	430			9WT C	213
		6B	231			6TEL B	422			9U10 A	256
		6C	544			6TEL C	287			9U10 B	243
		6U A	449			6TELU10 A	188			9U10 C	242
		6U B	426			6TELU10 B	319			9S4U10 A	356
		6U C	445			6TELU10 C	287			9S4U10 B	416
		14 A	446							9S4U10 C	328
		14 B	493							6TELS4U10 A	254
		14 C	495							6TELS4U10 B	238
		14U A	269							6TELS4U10 C	206
		14U B	266							6TELS3U10 A	536
		14U C	467							6TELS3U10 B	466
		14R52 A	308							6TELS3U10 C	438
		14R52 B	417							6TELS2U10 A	310
		14R52 C	322							6TELS2U10 B	468
		14R52U10 A	288							6TELS2U10 C	466
		14R52U10 B	356
		14R52U10 C	301

## Sheet: Supp. T5
	Supplement Table 5. Number of split reads on opposite chromsomes.
	Strain	Number of GCR split reads on Chr V		Strain	Number of GCR split reads on Chr V
	SiRTA 9L-44 WT Rep A	0		SiRTA 9L-44 ubp10 Rep A	0
	SiRTA 9L-44 WT Rep B	0		SiRTA 9L-44 ubp10 Rep B	0
	SiRTA 9L-44 WT Rep C	0		SiRTA 9L-44 ubp10 Rep C	0
	SiRTA 9L-44 WT Rep D	0		SiRTA 9L-44 ubp10 Rep D	0
	SiRTA 9L-44 WT Rep E	0		SiRTA 9L-44 ubp10 Rep E	0
	SiRTA 9L-44 WT Rep F	0		SiRTA 9L-44 ubp10 Rep F	0
	SiRTA 9L-44 WT Rep G	0		SiRTA 9L-44 ubp10 Rep G	0
	Strain	Number of GCR split reads on Chr V		Strain	Number of GCR split reads on Chr V
	SiRTA 5L-35 WT Rep A	2		SiRTA 5L-35 ubp10 Rep A	0
	SiRTA 5L-35 WT Rep B	2		SiRTA 5L-35 ubp10 Rep B	0
	SiRTA 5L-35 WT Rep C	0		SiRTA 5L-35 ubp10 Rep C	0
	SiRTA 5L-35 WT Rep D	0		SiRTA 5L-35 ubp10 Rep D	0

## Sheet: Supp. T6
	Supplement Table 6. Overall GCR frequencies for each replicate
	Figure 1.			Figure 2.						Figure 4.								Figure 5.								Figure 7.				Figure 8.
	SiRTA 9L-44			SiRTA 9L-44						SiRTA 9L-44								SiRTA 6L-22								SiRTA 9L-44				SiRTA 9L-44
		Overall GCR Frequency (%)		Overall GCR Frequency (%)						Overall GCR Frequency (%)								Overall GCR Frequency (%)								Overall GCR Frequency (%)				Overall GCR Frequency (%)
	Rep A	0.0263748		UBP10			ubp10△			UBP10				ubp10△				UBP10				ubp10△					ubp10△	rad52△ ubp10△			UBP10	ubp10△	sir4△	sir4△ ubp10△
	Rep B	0.0184189		Rep A	0.0263748		Rep A	0.0190297			WT	stim mut			WT	stim mut		Rep A	0.00288736			Rep A	0.00506765			Rep A	0.00288736	0.074706		Rep A	0.0369478	0.012466	0.0435847	0.0208583
	Rep C	0.0153474		Rep B	0.0184189		Rep B	0.0170151		Rep A	0.0148518	0.013416		Rep A	0.0262217	0.00878075		Rep B	0.0067707			Rep B	0.00332598			Rep B	0.0067707	0.0963948		Rep B	0.016464	0.00942453	0.0364859	0.0306389
	Rep D	0.0258593		Rep C	0.0153474		Rep C	0.0263259		Rep B	0.0165559	0.0119228		Rep B	0.0264163	0.0123226		Rep C	0.00506145			Rep C	0.00453289			Rep C	0.00506145	0.046607		Rep C	0.03312	0.00890746	0.0267854	0.0297059
	Rep E	0.011424		Rep D	0.0258593		Rep D	0.0121704		Rep C	0.0138873	0.0135262		Rep C	0.0299813	0.0117731
	Rep F	0.0225512		Rep E	0.011424		Rep E	0.0227835										SiRTA 6L-22									rad59△ ubp10△	rad51△ ubp10△		SiRTA 6L-22 Tel11
	SiRTA 5L-35			Rep F	0.0225512		Rep F	0.0222196										Overall GCR Frequency (%)								Rep A	0.0164274	0.0258824		Overall GCR Frequency (%)
		Overall GCR Frequency (%)								SiRTA 9L-44								UBP10				ubp10△				Rep B	0.0168923	0.0162186			UBP10	sir4△	sir3△	sir2△
	Rep A	0.01813		SiRTA 9L-44						Overall GCR Frequency (%)								Rep A	0.012143			Rep A	0.0057646			Rep C	0.014078	0.0244286		Rep A	0.0131259	0.00975572	0.0152038	0.014578
	Rep B	0.0219314		Overall GCR Frequency (%)						UBP10				ubp10△				Rep B	0.0133002			Rep B	0.00368334							Rep B	0.0119616	0.00839332	0.014085	0.0129343
	Rep C	0.0166053		UBP10 pRS314			ubp10△ pRS314				WT	BS2 mut			WT	BS2 mut		Rep C	0.0108625			Rep C	0.00622044				rad54△ ubp10△	pol32△ ubp10△		Rep C	0.0128322	0.00845935	0.0137615	0.011785
	Rep D	0.0208214		Rep A	0.00465789		Rep A	0.00410739		Rep A	0.011424	0.0153947		Rep A	0.0190297	0.0553086										Rep A	0.00645731	0.00905319
				Rep B	0.00551507		Rep B	0.00388542		Rep B	0.022512	0.0109822		Rep B	0.0170151	0.0697231										Rep B	0.00510235	0.00913851			ubp10△	sir4△ ubp10△	sir3△ ubp10△	sir2△ ubp10△
				Rep C	0.0078275		Rep C	0.00390761																		Rep C	0.00536926	0.00539335		Rep A	0.0104249	0.00974269	0.0212365	0.0186565
										SiRTA 5L-35																				Rep B	0.00538492	0.00793913	0.00850554	0.0115205
				ubp10△ pRS314-UBP10			ubp10△ pRS314-ubp10 C371S			Overall GCR Frequency (%)																SiRTA 9L-44				Rep C	0.0085164	0.009835	0.00880224	0.0168416
				Rep A	0.00457002		Rep A	0.00583038		UBP10				ubp10△												Overall GCR Frequency (%)
				Rep B	0.00512912		Rep B	0.0060641			WT	stim mut			WT	stim mut											ubp10△	rad52△ ubp10△
				Rep C	0.00507975		Rep C	0.00591791		Rep A	0.00507395	0.00546014		Rep A	0.00853479	0.00560977										Rep A	0.00288736	0.074706
										Rep B	0.00388	0.0112638		Rep B	0.00953306	0.00554542										Rep B	0.0067707	0.0963948
				SiRTA 5L-35						Rep C	0.004613	0.0082127		Rep C	0.00834411	0.00496277										Rep C	0.00506145	0.046607
				Overall GCR Frequency (%)
				UBP10			ubp10△																				rad59△ ubp10△	rad51△ ubp10△
				Rep A	0.01813		Rep A	0.0139278																		Rep A	0.0164274	0.0258824
				Rep B	0.0219314		Rep B	0.00975273																		Rep B	0.0168923	0.0162186
				Rep C	0.0166053		Rep C	0.0096459																		Rep C	0.014078	0.0244286
				Rep D	0.0208214		Rep D	0.0105863
																										SiRTA 6L-22 Tel11
				SiRTA 6L-22																						Overall GCR Frequency (%)
				Overall GCR Frequency (%)																							ubp10△ (7C)	ubp10△(7D)
				UBP10			ubp10△																			Rep A	0.0057646	0.0150913
				Rep A	0.00288736		Rep A	0.00506765																		Rep B	0.00368334	0.0127434
				Rep B	0.0067707		Rep B	0.00332598																		Rep C	0.00622044	0.0264106
				Rep C	0.00506145		Rep C	0.00453289
																											rad51△ ubp10△	pol32△ ubp10△
				SiRTA 14L-35																						Rep A	0.00107321	0.00783561
				Overall GCR Frequency (%)																						Rep B	0.002085	0.00800476
				UBP10 RAD52			rad52△																			Rep C	0.00200896	0.00704653
				Rep A	0.170589		Rep A	0.0423384
				Rep B	0.206619		Rep B	0.0425052
				Rep C	0.210813		Rep C	0.0399561
				ubp10△			ubp10△ rad52△
				Rep A	0.163305		Rep A	0.0128633
				Rep B	0.162036		Rep B	0.0078486
				Rep C	0.156325		Rep C	0.00856672

## Sheet: Supp. T7
	Supplement Table 7. SiRTA 9L-44: Class A translocation split reads
	Rep A			Class A- Y' element target sequence coordinates
	cen 5'-SiRTA sequence…	…distal sequence-3' tel		Distal Sequence:	5'...AGTTCAAATCATCATCAAAAAATTTCAAGAGTAACGCGAAAAAGGCCCCGAGAGCCCAAGAGTACAGATCG…3' tel
	GGAGCTGGAGGAGTAACTAAATCGTGATTGGAGGGGCCTTTGTTCATCGACAAGGACTCGGGTAAAGGCGGTGGCGGTGGTGG	CAGGTGAGGCGGCGAGTTCAAATCATCATCAAAAAATTTCAAGAGTAACGCGAAAAAGGCCCCGAGAG		chr	start	end	strand	score
	GGAGTAACTAAATCGTGATTGGAGGGGCCTTTGTTCATCGACAAGGACTCGGGTAAAGGCGGTGGCGGTGGTGG	CAGGTGAGGCGGCGAGTTCAAATCATCATCAAAAAATTTCAAGAGTAACGCGAAAAAGGCCCCGAGAGCAGATCGGA		chr X	3833	3888	-	100
	CTAAATCGTGATTGGAGGGGCCTTTGTTCATCGACAAGGACTCGGGTAAAGGCGGTGGCGGTGGTGG	CAGGTGAGGCGGCGAGTTCAAATCATCATCAAAAAATTTCAAGAGTAACG		chr IX	3850	3905	-	100
	GTAAAGGTGGAGCTGGAGGAGTAACTAAATCGTGATTGGAGGGGCCTTTGTTCATCGACAAGGACTCGGGTAAAGGCGGTGGCGGTGGTGG	CAGGTGAGGCGGCGAGTTCAAATCATCATCAAAAAATTTCAAGAGTAACGCGAAAAAGGC		chr XVI	3371	3426	-	96.3
	TTGGTAAAGGTGGAGCTGGAGGAGTAACTAAATCGTGATTGGAGGGGCCTTTGTTCATCGACAAGGACTCGGGTAAAGGCGGTGGCGGTGGTGG	CAGGTGAGGCGGCGAGTTCAAATCATCATCAAAAAATTTCAAGAGTAACGCGAAAAA		chr XIV	3462	3517	-	96.3
	AAGAAAGAAGACCATTTGGTAAAGGTGGAGCTGGAGGAGTAACTAAATCGTGATTGGAGGGGCCTTTGTTCATCGACAAGGACTCGGGTAAAGGCGGTGGCGGTGGTGG	CAGGTGAGGCGGCGAGTTCAAATCATCATCAAAAAATTTCAA		chr XIII	3555	3610	-	96.3
	AGAAAGAAGACCATTTGGTAAAGGTGGAGCTGGAGGAGTAACTAAATCGTGATTGGAGGGGCCTTTGTTCATCGACAAGGACTCGGGTAAAGGCGGTGGCGGTGGTGG	CAGGTGAGGCGGCGAGTTCAAATCATCATCAAAAAATTTCAAG		chr XVI	944446	944501	+	96.3
	AGGAAGAAAGAAGACCATTTGGTAAAGGTGGAGCTGGAGGAGTAACTAAATCGTGATTGGAGGGGCCTTTGTTCATCGACAAGGACTCGGGTAAAGGCGGTGGCGGTGGTGG	CAGGTGAGGCGGCGAGTTCAAATCATCATCAAAAAATTT		chr XII	1068085	1068140	+	96.3
	CTGATGATGAAGAAAGAAGACCATTTGGTAAAGGTGGAGCTGGAGGAGTAACTAAATCGTGATTGGAGGGGCCTTTGTTCATCGACAAGGACTCGGGTAAAGGCGGTGGCGGTGGTGG	CAGGTGAGGCGGCGAGTTCAAATCATCATCAAA		chr VII	1087444	1087499	+	96.3
	CTGAGGAGGAAGAAAGAAGACCATTTGGTAAAGGTGGAGCTGGAGGAGTAACTAAATCGTGATTGGAGGGGCCTTTGTTCATCGACAAGGACTCGGGTAAAGGCGGTGGCGGTGGTGG	CAGGTGAGGCGGCGAGTTCAAATCATCATCAAA		chr V	573378	573433	+	96.3
	TAAAGGTGGAGCTGGAGGAGTAACTAAATCGTGATTGGAGGGGCCTTTGTTCATCGACAAGGACTCGGGTAAAGGCGGTGGCGGTGGTGG	CAGGTGAGGCGGCGAGTTCA		chr XII	3679	3734	-	92.7
	GGAGGAGTAACTAAATCGTGATTGGAGGGGCCTTTGTTCATCGACAAGGACTCGGGTAAAGGCGGTGGCGGTGGTGG	CAGGTGAGGCGGCGAGTTCAAATCATCATCAAAAAATTTCAAGAGTCACGCGAAAAAGGCCCCGAGAGCCCAAG		chr XII	9214	9269	-	92.7
	CTAAATCGTGATTGGAGGGGCCTTTGTTCATCGACAAGGACTCGGGTAAAGGCGGTGGCGGTGGTGG	CAGGTGAGGCGGCGAGTTCAAATCATCATCAAAAAATTTCAAGAGTAACG		chr VIII	3412	3467	-	92.7
	GTAAAGGTGGAGCTGGAGGAGTAACTAAATCGTGATTGGAGGGGCCTTTGTTCATCGACAAGGACTCGGGTAAAGGCGGTGGCGGTGGTGG	CAGGTGAGGCGGCGAGTTCAAATCATCATCAAAAAATTTCAAGAGTAACGCGAAAAAGGC		chr VI	2716	2771	-	92.7
	TGGTAAAGGTGGAGCTGGAGGAGTAACTAAATCGTGATTGGAGGGGCCTTTGTTCATCGACAAGGACTCGGGTAAAGGCGGTGGCGGTGGTGG	CAGGTGAGGCGGCGAGTTCAAATCATCATCAAAAAATTTCAAGAGTAACGCGAAAAAG		chr II	3880	3935	-	92.7
	AAGAAGACCATTTGGTAAAGGTGGAGCTGGAGGAGTAACTAAATCGTGATTGGAGGGGCCTTTGTTCATCGACAAGGACTCGGGTAAAGGCGGTGGCGGTGGTGG	CAGGTGAGGAGGCGAGTTCAAATCATCATCAAAAAATTTCAAGAGT		chr XV	1087713	1087768	+	92.7
	AGAAAGAAGACCATTTGGTAAAGGTGGAGCTGGAGGAGTAACTAAATCGTGATTGGAGGGGCCTTTGTTCATCGACAAGGACTCGGGTAAAGGCGGTGGCGGTGGTGG	CAGGTGAGGCGGCGAGTTCAAATCATCATCAAAAAATTTCAAG		chr XII	1074748	1074803	+	92.7
	AGAAAGAAGACCATTTGGTAAAGGTGGAGCTGGAGGAGTAACTAAATCGTGATTGGAGGGGCCTTTGTTCATCGACAAGGACTCGGGTAAAGGCGGTGGCGGTGGTGG	CAGGTGAGGCGGCGAGTTCAAATCATCATCAAAAAATTTCAAG		chr VIII	558895	558950	+	92.7
	AGAAAGAAGACCATTTGGTAAAGGTGGAGCTGGAGGAGTAACTAAATCGTGATTGGAGGGGCCTTTGTTCATCGACAAGGACTCGGGTAAAGGCGGTGGCGGTGGTGG	CAGGTGAGGCGGCGAGTTCAAATCATCATCAAAAAATTTCAAG		chr IV	1528561	1528616	+	92.7
	TAGACACTGAGGAGGAAGAAAGAAGACCATTTGGTAAAGGTGGAGCTGGAGGAGTAACTAAATCGTGATTGGAGGGGCCTTTGTTCATCGACAAGGACTCGGGTAAAGGCGGTGGCGGTGGTGG	CAGGTGAGGCGGCGAGTTCAAATCATC
	TAAAGGTGGAGCTGGAGGAGTAACTAAATCGTGATTGGAGGGGCCTTTGTTCATCGACAAGGACTCGGGTAAAGGCGGTGGCGGTGGTGG	CAGGTGAGGCGGCGAGTTCA		Distal Sequence:	5'...AGGCGGCGAGTTCAAATCATCATCAAAAAATTTCAAGAGTAACGCGAAAAAGGCCCCGAGAGCC…3' tel
	Rep B			chr	start	end	strand	score
	cen 5'-SiRTA sequence…	…distal sequence-3' tel		chr X	3839	3896	-	100
	GGAGCTGGAGGAGTAACTAAATCGTGATTGGAGGGGCCTTTGTTCATCGACAAGGACTCGGGTAAAGGCGGTGGCGGTGGTGGTGGTGGAACGGCG	AGTTCAAATCATCATCAAAAAATTTCAAGAGTAACGCGAAAAAGGCCCCGAGAGC		chr IX	3856	3913	-	100
	GGAGCTGGAGGAGTAACTAAATCGTGATTGGAGGGGCCTTTGTTCATCGACAAGGACTCGGGTAAAGGCGGTGGCGGTGGTGGTGGTGGAACGGCG	AGTTCAAATCATCATCAAAAAATTTCAAGAGTAACGCGAAAAAGGCCCCGAGAGC		chr XVI	3377	3434	-	96.4
	TTGGAGGGGCCTTTGTTCATCGACACGGATTCGGGTAAAGGCGGTGGCGGTGGTGGTGGTGGAACGGCG	AGTTCAAATCATCATCAAAAAATTTCAAGAG		chr XIV	3468	3525	-	96.4
	GAAAGAAGACCATTTGGTAAAGGTGGAGCTGGAGGAGTAACTAAATCGTGATTGGAGGGGCCTTTGTTCATCGACAAGGACTCGGGTAAAGGCGGTGGCGGTGGTGGTGGTGGAACGGCG	AGTTCAAATCATCATCAAAAAATTTCAAGAG		chr XIII	3561	3618	-	96.4
	GAAAGAAGACCATTTGGTAAAGGTGGAGCTGGAGGAGTAACTAAATCGTGATTGGAGGGGCCTTTGTTCATCGACAAGGACTCGGGTAAAGGCGGTGGCGGTGGTGGTGGTGGAACGGCG	AGTTCAAATCATCATCAAAAAATTTCAAGAG		chr XVI	944438	944495	+	96.4
	AAGAAAGAAGACCATTTGGTAAAGGTGGAGCTGGAGGAGTAACTAAATCGTGATTGGAGGGGCCTTTGTTCATCGACAAGGACTCGGGTAAAGGCGGTGGCGGTGGTGGTGGTGGAACGGCG	AGTTCAAATCATCATCAAAAAATTTCAAG		chr XII	1068077	1068134	+	96.4
	TTTGGTAAAGGTGGCGCTGGAGGAGTAACTAAATCGTGATTGGAGGGGCCTTTGTTCATCGACAAGGAATCGGGTAAAGGCGGTGGCGGTGGTGGTGGTGGAACGGCG	AGTTCAAATCATCATCAAAAAATT		chr VII	1087436	1087493	+	96.4
	AGCTGGAGGAGTAACTAAATCGTGATTGGAGGGGCCTTTGTTCATCGACAAGGACTCGGGTAAAGGCGGTGGCGGTGGTGGTGGTGGAACGGCG	AGTTCAAATCATCATCAAAAAATTTCAAGAGTAACGCGAAAAAGGCCCCGAGAGCCC		chr V	573370	573427	+	96.4
	TTTGGTAAAGGTGGAGCTGGAGGAGTAACTAAATCGTGATTGGAGGGGCCTTTGTTCATCGACAAGGACTCGGGTAAAGGCGGTGGCGGTGGTGGTGGTGGAACGGCG	AGTTCAAATCATCATCAAAAAATTTCAAGAGTAACGCGAAAAA		chr XII	3685	3742	-	92.9
	TTTGGTAAAGGTGGAGCTGGAGGAGTAACTAAATCGTGATTGGAGGGGCCTTTGTTCATCGACAAGGACTCGGGTAAAGGCGGTGGCGGTGGTGGTGGTGGAACGGCG	AGTTCAAATCATCATCAAAAAATTTCAAGAGTAACGCGAAAAA		chr XII	9220	9277	-	92.9
	AAGACCATTTGGTAAAGGTGGAGCTGGAGGAGTAACTAAATCGTGATTGGAGGGGCCTTTGTTCATCGACAAGGACTCGGGTAAAGGCGGTGGCGGTGGTGGTGGTGGAACGGCG	AGTTCAAATCATCATCAAAAAATTTCAAGAGTAACG		chr VIII	3418	3475	-	92.9
	GAAGACCATTTGGTAAAGGTGGAGCTGGAGGAGTAACTAAATCGTGATTGGAGGGGCCTTTGTTCATCGACAAGGACTCGGGTAAAGGCGGTGGCGGTGGTGGTGGTGGAACGGCG	AGTTCAAATCATCATCAAAAAATTTCAAGAGTAAC		chr VI	2722	2779	-	92.9
	GCTGGAGGAGTAACTAAATCGTGATTGGTGGGGCCTTTGTTCATCGACAAGGACTCGGGTAAAGGCGGTGGCGGTGGTGGTGGTGGAACGGCG	AGTTCAAATCATCATCAAAAAATTTCAAG		chr II	3886	3943	-	92.9
	GAGGAAGAAAGAAGACCATTTGGTAACGGTGGAGCTGGAGGAGTAACTAAATCGTGATTGGAGGGGCCTTTGTTCATCGACAAGGACTCGGGTAAAGGCGGTGGCGGTGGTGGTGGTGGAACGGCG	AGTTCAAATCATCATCAAAAAATTT		chr XV	1087705	1087762	+	92.9
	Rep C			chr XII	1074740	1074797	+	92.9
	cen 5'-SiRTA sequence…	…distal sequence-3' tel		chr VIII	558887	558944	+	92.9
	CTAAATCGTGATTGGAGGGGCCTTTGTTCATCGACAAGGACTCGGGTAAAGGCGGTGGCGGTGGTGGTGGTGGAACGGCG	AGTTCAAATCATCATCAAAAAATTTCAAGAGTAACGCGAAAAAGGCCCCGAGAGCCCAAGAGTACAGATCG		chr IV	1528553	1528610	+	92.9
	GAGCTGGAGGAGTAACTAAATCGTGATTGGAGGGGCCTTTGTTCATCGACAAGGACTCGGGTAAAGGCGGTGGCGGTGGTGGTGGTG	AGGCGGCGAGTTCAAATCATCATCAAAAAATTTCAAGAGTAACGCGAAAAAGGCCCCGAGAGCC
	GGTGGAGTAACTAAATCGTGATTGGAGGGGCCTTTGTTCATCGACAAGGACTCGGGTAAAGGCGGTGGCGGTGGTGGTGGTGGAACGGCG	AGTTCAAATCATCATCAAAAAATTTCAAGAGTAACGCGAAAAAGGCCCCGAGAGCCCAA		Class A- X element target sequence coordinates
	AAAGGTGGAGCTGGAGGAGTAACTAAATCGTGATTGGAGGGGCCTTTGTTCATCGACAAGGACTCGGGTAAAGGCGGTGGCGGTGGTGGTGGTG	AGGCGGCGAGTTCAAATCATCATCAAAAAATTTCAAGAGTAACGCGAAAAAGGCCCC		Distal Sequence:	5'...GATTAGAGTGGTAGGGTAAGTATGTGTGTATTATTTACGATCATTTGTTAACATTTCAA…3' tel
	GTGGAGCTGGAGGAGTAACTAAATCGTGATTGGAGGGGCCTTTGTTCATCGACAAGGACTCGGGTAAAGGCGGTGGCGGTGGTGGTGGTGGAACGGCG	AGTTCAAATCATCATCAAAAAATTTCAAGAGTAACGCGAAAAAGGCCCCGAGA		chr	start	end	strand	score
	GTGGAGCTGGAGGAGTAACTAAATCGTGATTGGAGGGGCCTTTGTTCATCGACAAGGACTCGGGTAAAGGCGGTGGCGGTGGTGGTGGTGGAACG	ACGAGTTCAAATCATCATCAAAAAATTTCAAGAGTAACGCGAAAAAGGCCCCGAGA		chr X	7304	7346	-	100
	AGACCATTTGGTAAAGGTGGAGCTGGAGGAGTAACTAAATCGTGATTGGAGGGGCCTTTGTTCATCGACAAGGACTCGGGTAAAGGCGGTGGCGGTGGTGGTGGTG	AGGCGGCGAGTTCAAATCATCATCAAAAAATTTCAAGAGTAACGC		chr IX	7321	4363	-	100
	GAAAGAAGACCATTTGGTAAAGGTGGAGCTGGAGGAGTAACTAAATCGTGATTGGAGGGGCCTTTGTTCATCGACAAGGACTCGGGTAAAGGCGGTGGCGGTGGTGGTGGTGGACCGGCG	AGTTCAAATCATCATCAAAAAATTTCAAGAG		chr IX	439491	439533	+	100
	GAAAGAAGACCATTTGGTAAAGGTGGAGCTGGAGGAGTAACTAAATCGTGATTGGAGGGGCCTTTGTTCATCGACAAGGACTCGGGTAAAGGCGGTGGCGGTGGTGGTGGTGGACCGGCG	AGTTCAAATCATCATCAAAAAATTTCAAGAG		chr XIV	783698	483740	+	95.2
	GAGGAAGAAAGAAGACCATTTGGTAAAGGTGGAGCTGGAGGAGTAACTCAATCGTGATTGGAGGGGCCTTTGTTCATCGACAAGGACTCGGGTAAAGGCGGTGGCGGTGGTGGTGGTG	AGGCGGCGAGTTCAAATCATCATCAAAAAATTT		chr XI	66632	666364	+	95.2
	AAGAAAGAAGACCATTTGGTAAAGGTGGAGCTGGAGGAGTAACTAAATCGTGATTGGAGGGGCCTTTGTTCATCGACAAGGACTCGGGTAAAGGCGGTGGCGGTGGTGGTGGTGGAACGGCG	AGTTCAAATCATCATCAAAAAATTTCAAG		chr VII	1084050	1084092	+	95.2
	AAGAAAGAAGACCATTTGGTAAAGGTGGAGCTGGAGGAGTAACTAAATCGTGATTGGAGGGGCCTTTGTTCATCGACAAGGACTCGGGTAAAGGCGGTGGCGGTGGTGGTGGTGGAACGGCG	AGTTCAAATCATCATCAAAAAATTTCAAG		chr IV	1525047	155089	+	95.2
	AAGAAAGAAGACCATTTGGTAAAGGTGGAGCTGGAGGAGTAACTAAATCGTGATTGGAGGGGCCTTTGTTCATCGACAAGGACTCGGGTAAAGGCGGTGGCGGTGGTGGTGGTGGAACGGCG	AGTTCAAATCATCATCAAAAAATTT		chr XIV	6964	7005	-	92.8
	CGATCTCTAAATCGTGATTGGAGGGGCCTTTGTTCATCGACAAGGACTCGGGTAAAGGCGGTGGCGGTGGTGGTGGTGGAACGGCG	AGTTCAAATCATCATCAAAAAATTTCAAGAGTAACGCGAAAAAGGCCCCGAGAGCCCAAGAGTAC		chr XI	347	388	-	92.8
	GCTGGAGGAGTAACTAACTCGTGATGGGAGGGGCCTTTGTTCATCGACATGGACTCGGGTAAAGGCGGTGGCGGTGGTGGTGGTGGAACGGCG	AGTTCAAATCATCATCAAAAAATTTCAAGAGTAACGCGAAAAAGGCCCCGAGAGCCCA		chr X	745319	745360	+	92.8
	GGTGGAGCTGGAGGAGTAACTAAATCGTGATTGGAGGGGCCTTTGTTCATCGACAAGGACTCGGGTAAAGGCGGTGGCGGTGGTGGTGGTG	AGGCGGCGAGTTCAAATCATCATCAAAAAATTTCAAGAGTAACGCGAAAAAGGCCCCGAG		chr XV	388	430	-	90.4
	AGGTGGAGCTGGAGGAGTAACTAAATCGTGATTGGAGGGGCCTTTGTTCATCGACAAGGACTCGGGTAAAGGCGGTGGCGGTGGTGGTGGTGGAACGGCG	AGTTCAAATCATCATCAAAAAATTTCAAGAGTAACGCGAAAAAGGCCCC		chr XII	11625	11667	-	90.4
	AGACCATTTGGTAAAGGTGGAGCTGGAGGAGTAACTAAATCGTGATTGGAGGGGCCTTTGTTCATCGACAAGGACTCGGGTAAAGGCGGTGGCGGTGGTGGTGGTG	AGGCGGCGAGTTCAAATCATCATCAAAAAATTTCAAGAGTAACGC		chr III	639	681	-	90.4
	Rep D
	cen 5'-SiRTA sequence…	…distal sequence-3' tel
	CTAAATCGTGATTGGAGGGGCCTTTGTTCATCGACAAGGACTCGGGTAAAGGCGGTGGCGGTGGTGGTGGTGGAACGGCG	AGTTCAAATCATCATCAAAAAATTTCAAGAGTAACGCGAAAAAGGCCCCGAGAGCCCAAGAGTACAAACG
	AACTAAATCGTGATTGGAGGGGCCTTTGTTCATCGACAAGGACTCGGGTAAAGGCGGTGGCGGTGGTGGTGGTGGAACGGCG	AGTTCAAATCATCATCAAAAAATTTCAAGAGTAACGCGAAAAAGGCCCCGAGAGCCCAAGAGTACAAAC
	AGCTGGAGGAGTAACTAAATCGTGATTGGAGGGGCCTTTGTTCATCGACAAGGACTCGGGTAAAGGCGGTGGCGGTGGTGGTGG	GATTAGAGTGGTAGGGTAAGTATGTGTGTATTATTTACGATCATTTGTTAACATTTCAATATGTTGG
	AGCTGGAGGAGTAACTAAATCGTGATTGGAGGGGCCTTTGTTCATCGACAAGGACTCGGGTAAAGGCGGTGGCGGTGGTGGTGG	GATTAGAGTGGTAGGGTAAGTATGTGTGTATTATTTACGATCATTTGTTAACATTTCAATATGTTGG
	AGCTGGAGGAGTAACTAAATCGTGATTGGAGGGGCCTTTGTTCATCGACAAGGACTCGGGTAAAGGCGGTGGCGGTGGTGGTGG	GATTAGAGTGGTAGGGTAAGTATGTGTGTATTATTTACGATCATTTGTTAACATTTCAATATGTTGG
	TGGAGCTGGAGGAGTAACTAAATCGTGATTGGAGGGGCCTTTGTTCATCGACAAGGACTCGGGTAAAGGCGGTGGCGGTGGTGGTGG	GATTAGAGTGGTAGGGTAAGTATGTGTGTATTATTTACGATCATTTGTTAACATTTCAATATGT
	GAGCTGGAGGAGTAACTAAATCGTGATTGGAGGGGCCTTTGTTCATCGACAAGGACTCGGGTAAAGGCGGTGGCGGTGGTGGTGGTGGAACGGCG	AGTTCAAATCATCATCAAAAAATTTCAAGAGTAACGCGAAAAAGGCCCCGAGAGCC
	GGAGCTGGAGGAGTAACTAAATCGTGATTGGAGGGGCCTTTGTTCATCGACAAGGACTCGGGTAATGGCGGTGGCGGTGGTGGTGGTGGAACGGCG	AGTTCAAATCATCATCAAAAAATTTCAAGAGTAACGCGAAAAAGGCCCCGAGAGC
	AACTAAATCGTGATTGGAGGGGCCTTTGTTCATCGACAAGGACTCGGGTAAAGGCGGTGGCGGTGGTGGTGG	GATTAGAGTGGTAGGGTAAGTATGTGTGTATTATTTACGATC
	TGGAGCTGGAGGAGTAACTAAATCGTGATTGGAGGGGCCTTTGTTCATCGACAAGGACTCGGGTAAAGGCGGTGGCGGTGGTGGTGGTGGAACGGCG	AGTTCAAATCATCATCAAAAAATTTCAAGAGTAACGCGAAAAAGGCCCCGAGAG
	TCGTGATTGGAGGGGCCTTTGTTCATCGACAAGGACTCGGGTAAAGGCGGTGGCGGTGGTGGTGGTGGAACGGCG	AGTTCAAATCATCAACAAAAAATAACAAGAGTAACGC
	AGACCATTTGGTAAAGGTGGAGCTGGAGGAGTAACTAAATCGTGATTGGAGGGGCCTTTGTTCATCGACAAGGACTCGGGTAAAGGCGGTGGCGGTGGTGGTGGTGGAACGGCG	AGTTCAAATCATCATCAAAAAATTTCAAGAGTAACGC
	AAGAAAGAAGACCATTTGGTAAAGGTGGAGCTGGAGGAGTAACTAAATCGTGATTGGAGGGGCCTTTGTTCATCGACAAGGACTCGGGTAAAGGCGGTGGCGGTGGTGGTGGTGGAACGGCG	AGTTCAAATCATCATCAAAAAATTTCAAG
	AAGAAAGAAGACCATTTGGTAAAGGTGGAGCTGGAGGAGTAACTAAATCGTGATTGGAGGGGCCTTTGTTCATCGACAAGGACTCGGGTAAAGGCGGTGGCGGTGGTGGTGGTGGAACGGCG	AGTTCAAATCATCATCAAAAAATTTCA
	ACACTGAGGAGGAAGAAAGAAGACCATTTGGTAAAGGTGGAGCTGGAGGAGTAACTAAATCGTGATTGGAGGGGCCTTTGTTCATCGACAAGGACTCGGGTAAAGGCGGTGGCGGTGGTGGTGG	GATTAGAGTGGTAGGGTAAGTATGTGT
	AGCTGGAGGAGTAACTAAATCGTGATTGGAGGGGCCTTTGTTCATCGACAAGGACTCGGGTAAAGGCGGTGGCGGTGGTGGTGG	GATTAGAGTGGTAGGGTAAGTATGTGTGTATTATTTACGATCATTTGTTAACATTTCAATATGTTGG
	GTGGAGCTGGAGGTGTAACTAAATCGTGATTGGAGGGGCCTTTGTTCATCGACAAGGACTCGGGTAAAGGCGGTGGCGGTGGTGGTGGT	ATTAGAGTGGTAGGGTAAGTATGTGTGTATTATTTACGATCATTTGTTAACATTTCAATATG
	GTGGAGCTGGAGGAGTAACTAAATCGTGATTGGAGGGGCCTTTGTTCATCGACAAGGACTCGGGTAAAGGCGGTGGCGGTGGTGGTGG	GATTAGAGTGGTAGGGTAAGTATGTGTGTATTATTTACGATCATTTGTTAACATTTCAATATG
	TGGAGGAGTAACTAAATCGTGATTGGAGGGGCCTTTGTTCATCGACAAGGACTCGGGTAAAGGCGGTGGCGGTGGTGGTGGTGGAACGGCG	AGTTCAAATCATCATCAAAAAATTTCAAGAGTAACGCGAAAAAGGCCCCGAGAGCCCAAG
	TAAAGGTGGAGCTGGAGGAGTAACTAAATCGTGATTGGAGGGGCCTTTGTTCATCGACAAGGACTCGGGTAAAGGCGGTGGCGGTGGTGGTGG	GATTAGAGTGGTAGGGTAAGTATGTGTGTATTATTTACGATCATTTGTTAACATTTCA
	GTAAAGGTGGAGCTGGAGGAGTAACTAAATCGTGATTGGAGGGGCCTTTGTTCATCGACAAGGACTCGGGTAAAGGCGGTGGCGGTGGTGGTGG	GATTAGAGTGGTAGGGTAAGTATGTGTGTATTATTTACGATCATTTGTTAACATTTC
	TTTGGTAAAGGTGGAGCTGGAGGAGTAACTAAATCGTGTTTGGAGGGGCCTTTGTTCATCGACAAGGACTCGGGTAAAGGCGGTGGCGGTGGTGGTGG	GATTAGAGTGGTAGGGTAAGTATGTGTGTATTATTTACGATCATTTGTTAACA
	ACTAAATCGTGATTGGAGGGGCCTTTGTTCATCGACAAGGACTCGGGTAAAGGCGGTGGCGGTGGTGGTGG	GATTAGAGTGGTAGGGTAAGTATGTGTGTATTATTTACGATC
	GTGGAGCTGGAGGAGTAACTAAATCGTGATTGGAGGGGCCTTTGTTCATCGACAAGGACTCGGGTAAAGGCGGTGGCGGTGGTGGTGGTGGAACGGCG	AGTTCAAATCATCATCAAAAAATTTCAAGAGTAACGCGAAAAAGGCCCCGAGA
	GTGGAGCTGGAGGAGTAACTAAATCGTGATTGGAGGGGCCTTTGTTCATCGACAAGGACTCGGGTAAAGGCGGTGGCGGTGGTGGTGGTGGAACGGCG	AGTTCAAATCATCATCAAAAAATTTCAAGAGTAACGCGAAAAAGGCCCCGAGA
	GTGGAGCTGGAGGAGTAACTAAATCGTGATTGGAGGGGCCTTTGTTCATCGACAAGGACTCGGGTAAAGGCGGTGGCGGTGGTGGTGGTGGAACGGCG	AGTTCAAATCATCATCAAAAAATTTCAAGAGTAACGCGAAAAAGGCCCCGAG
	GACCATTTGGTAAAGGTGGAGCTGGAGGAGTAACTAAATCGTGATTGGAGGGGCCTTTGTTCATCGACAAGGACTCGGGTAAAGGCGGTGGCGGTGGTGGTGG	GATTAGAGTGGTAGGGTAAGTCTGTGTGTATTATTTACGATCATTTGT
	GTAAAGGTGGAGCTGGAGGAGTAACTAAATCGTGATTGGAGGGGCCTTTGTTCATCGACAAGGACTCGGGTAAAGGCGGTGGCGGTGGTGGTGGTGGAACGGCG	AGTTCAAATCATCATCAAAAAATTTCAAGAGTAACGCGAAAAAGGCC
	CAAGGACTCGGGTAAAGGCGGTGGCGGTGGTGGTGGTGGAACGGCG	AGTTCAAATCATCATCAAAAAATTTCAAGAG
	TTGGTAAAGGTGGAGCTGGAGGAGTAACTAAATCGTGATTGGAGGGGCCTTTGTTCATCGACAAGGACTCGGGTAAAGGCGGTGGCGGTGGTGGTGGTGGAACGGCG	AGTTCAAATCATCATCAAAAAATTTCAAGAGTAACGCGAAAAAG
	ATTTGGTAAAGGTGGAGCTGGAGGAGTAACTAAATCGTGATTGGAGGGGCCTTTGTTCATCGACAAGGACTCGGGTAAAGGCGGTGGCGGTGGTGGTGGTGGAACGGCG	AGTTCAAATCATCATCAAAAAATTTCAAGAGTAACGCGAAAA
	GGGGCCTTTGTTCATCGACAAGGACTCGGGTAAAGGCGGTGGCGGTGGTGGTGGTGGAACGGCG	AGTTCAAATCATCATCAAAAAATTT
	AGAAAGAAGACCATTTGGTAAAGGTGGAGCTGGAGGAGTAACTAAATCGTGATTGGAGGGGCCTTTGTTCATCGACAAGGACTCGGGTAAAGGCGGTGGCGGTGGTGGTGGTGGAACGGCG	AGTTCAAATCATCATCAAAAAATTTCAAGA
	AGAAAGAAGACCATTTGGTAAAGGTGGAGCTGGAGGAGTAACTAAATCGTGATTGGAGGGGCCTTTGTTCATCGACAAGGACTCGGGTAAAGGCGGTGGCGGTGGTGGTGGTGGAACGGCG	AGTTCAAATCATCATCAAAAAATTTCAAGA
	AGAAAGAAGACCATTTGGTAAAGGTGGAGCTGGAGGAGTAACTAAATCGTGATTGGAGGGGCCTTTGTTCATCGACAAGGACTCGGGTAAAGGCGGTGGCGGTGGTGGTGGTGGAACGGCG	AGTTCAAATCATCATCAAAAAATTTCAAGA
	AGAAAGAAGACCATTTGGTAAAGGTGGAGCTGGAGGAGTAACTAAATCGTGATTGGAGGGGCCTTTGTTCATCGACAAGGACTCGGGTAAAGGCGGTGGCGGTGGTGGTGGTGGAACGGCG	AGTTCAAATCATCATCAAAAAATTTCAAGA
	AGAAAGAAGACCATTTGGTAAAGGTGGAGCTGGAGGAGTAACTAAATCGTGATTGGAGGGGCCTTTGTTCATCGACAAGGACTCGGGTAAAGGCGGTGGCGGTGGTGGTGGTGGAACGGCG	AGTTCAAATCATCATCAAAAAATTTCAAG
	AGAAAGAAGACCATTTGGTAAAGGTGGAGCTGGAGGAGTAACTAAATCGTGATTGGAGGGGCCTTTGTTCATCGACAAGGACTCGGGTAAAGGCGGTGGCGGTGGTGGTGGTGGAACGGCG	AGTTCAAATCATCATCAAAAAATTTCAAG
	Rep E
	cen 5'-SiRTA sequence…	…distal sequence-3' tel
	AGAAGACCATTTGGTAAAGGTGGAGCTGGAGGAGTAACTAAATCGTGATTGGAGGGGCCTTTGTTCATCGACAAGGACTCGG	AATGCGGAAGACGTAGTGGCAGGTGAGGCGGCGAGTTCAAATCATCATCAAAAAATTTCAAGAGTAACG
	AGAAGACCATTTGGTAAAGGTGGAGCTGGAGGAGTAACTAAATCGTGATTGGAGGGGCCTTTGTTCATCGACAAGGACTCGG	AATGCGGAAGACGTAGTGGCAGGTGAGGCGGCGAGTTCAAATCATCATCAAAAAATTTCAAGAGTAACG
	AGCTGGAGGAGTAACTAAATCGTGATTGGAGGGGCCTTTGTTCATCGACAAGGACTCGGGTAAAGGCGGTGGCGGTGGTGGTG	AGGCGGCGAGTTCAAATCATCATCAAAAAATTTCAAGAGTAACGCGAAAAAGGCCCCGAGAGCCCAAG
	GAGCTGGAGGAGTAACTAAATCGTGATTGGAGGGGCCTTTGTTCATCGACAAGGACTCGGGTAAAGGCGGTGGCGGTGGTGGTG	AGGCGGCGAGTTCAAATCATCATCAAAAAATTTCAAGAGTAACGCGAAAAAGGCCCCGAGAGCCCAA
	GGAGCTGGAGGAGTAACTAAATCGTGATTGGAGGGGCCTTTGTTCATCGACAAGGACTCGGGTAAAGGCGGTGGCGGTGGTGGTG	AGGCGGCGAGTTCAAATCATCATCAAAAAATTTCAAGAGTAACGCGAAAAAGGCCCCGAGAGCCCA
	GGAGCTGGAGGAGTAACTAAATCGTGATTGGAGGGGCCTTTGTTCATCGACAAGGACTCGGGTAAAGGCGGTGGCGGTGGTGGTG	AGGCGGCGAGTTCAAATCATCATCAAAAAATTTCAAGAGTAACGCGAAAAAGGCCCCGAGAGCCCA
	GGAGCTGGAGGAGTAACTAAATCGTGATTGGAGGGGCCTTTGTTCATCGACAAGGACTCGGGTAAAGGCGGTGGCGGTGGTGGTG	AGGCGGCGAGTTCAAATCATCATCAAAAAATTTCAAGAGTAACGCGAAAAAGGCCCCGAGAGCCCA
	GGAGCTGGAGGAGTAACTAAATCGTGATTGGAGGGGCCTTTGTTCATCGACAAGGACTCGGGTAAAGGCGGTGGCGGTGGTGGTG	AGGCGGCGAGTTCAAATCATCATCAAAAAATTTCAAGAGTAACGCGAAAAAGGCCCCGAGAGCCC
	GGAGCTGGAGGAGTAACTAAATCGTGATTGGAGGGGCCTTTGTTCATCGACAAGGACTCGGGTAAAGGCGGTGGCGGTGGTGGTG	AGGCGGCGAGTTCAAATCATCATCAAAAAATTTCAAGAGTAACGCGAAAAAGGCCCCGAGAG
	GGAAGAAAGAAGACCATTTGGTAAAGGTGGAGCTGGAGGAGTAACTAAATCGTGATTGGAGGGGCCTTTGTTCATCGACAAGGACTCGG	AATGCGGAAGACGTAGTGGCAGGTGAGGCGGCGAGTTCAAATCATCATCAAAAAATTTCAAG
	TAGACACTGAGGAGGAAGAAAGAAGACCATTTGGTAAAGGTGGAGCTGGAGGAGTAACTAAATCGTGATTGGAGGGGCCTTTGTTCATCGACAAGGACTCGG	AATGCGGAAGACGTAGTGGCAGGTGAGGCGGCGAGTTCAAATCATCATC
	GAAGACCATTTGGTAAAGGTGGAGCTGGAGGAGTAACTAAATCGTGATTGGAGGGGCCTTTGTTCATCGACAAGGACTCGGGTAAAGGCGGTGGCGGTGGTGGTG	AGGCGGCGAGTTCAAATCATCATCAAAAAATTTCAAGAGTAACGCG
	GAAGACCATTTGGTAAAGGTGGAGCTGGAGGAGTAACTAAATCGTGATTGGAGGGGCCTTTGTTCATCGACAAGGACTCGGGTAAAGGCGGTGGCGGTGGTGGTG	AGGCGGCGAGTTCAAATCATCATCAAAAAATTTCAAGAGTAACGCG
	GATTGATAGACACTGAGGAGGAAGAAAGAAGACCATTTGGTAAAGGTGGAGCTGGAGGAGTAACTAAATCGTGATTGGAGGGGCCTTTGTTCATCGACAAGGACTCGG	AATGCGGAAGACGTAGTGGCAGGTGAGGCGGCGAGTTCAAATC
	AAGAAGACCATTTGGTAAAGGTGGAGCTGGAGGAGTAACTAAATCGTGATTGGAGGGGCCTTTGTTCATCGACAAGGACTCGGGTAAAGGCGGTGGCGGTGGTGGTG	AGGCGGCGAGTTCAAATCATCATCAAAAAATTTCAAGAGTAACG
	TCGTTGGATTGATAGACACTGAGGAGGAAGAAAGAAGACCATTTGGTAAAGCTGGAGCTGGAGGAGTAACTAAATCGTGATTGGAGGGGCCTTTGTTCATCGAAAATGACTCGG	AATGCGGAAGACGTAGTGGCAGGTGAGGCGGCGAGTT
	AGGAAGAAAGAAGACCATTTGGTAAAGGTGGAGCTGGAGGAGTAACTAAATCGTGATTGGAGGGGCCTTTGTTCATCGACAAGGACTCGGGTAAAGGCGGTGGCGGTGGTGGTG	AGGCGGCGAGTTCAAATCATCATCAAAAAATTTCAAG
	GGAGGAGTAACTAAATCGTGATTGGAGGGGCCTTTGTTCATCGACAAGGACTCGGGTAAAGGCGGTGGCGGTGGTGGTG	AGGCGGCGAGTTCAAATCATCATCAAAAAATTTCAAGAGTAACGCGAAAAAGGCCCCGAGAGCCCAAGAGTA
	GGTGGAGCTGGAGGAGTAACTAAATCGTGATTGGAGGGGCCTTTGTTCATCGACAAGGACTCGGGTAAAGGCGGTGGCGGTGGTGGTG	AGGCGGCGAGTTCAAATCATCATCAAAAAATTTCAAGAGTAACGCGAAAAAGGCCCCGAGAGC
	GTGGAGCTGGAGGAGTAACTAAATCGTGATTGGAGGGGCCTTTGTTCATCGACAAGGACTCGGGTAAAGGCGGTGGCGGTGGTGGTG	AGGCGGCGAGTTCAAATCATCATCAATAAATTTCAAGAGTAACGCGAAAAAGGCCCCGAGAGCC
	TTGGTAAAGGTGGAGCTGGAGGAGTAACTAAATCGTGATTGGAGGGGCCTTTGTTCATCGACAAGGACTCGGGTAAAGGCGGTGGCGGTGGTGGTG	AGGCGGCGAGTTCAAATCATCATCAAAAAATTTCAAGAGTAACGCGAAAAAGG
	CCATTTGGTAAAGGTGGAGCTGGAGGAGTAACTAAATCGTGATTGGAGGGGCCTTTGTTCATCGACAAGGACTCGGGTAAAGGCGGTGGCGGTGGTGGTG	AGGCGGCGAGTTCAAATCATCATCAAAAAATTTCAAGAGTAACGCGAAAAA
	Rep F
	cen 5'-SiRTA sequence…	…distal sequence-3' tel
	GAGCTGGAGGAGTAACTAAATCGTGATTGGAGGGGCCTTTGTTCATCGACAAGGACTCGGGTAAAGGCGGTGGCGGTGGTGGTG	AGGCGGCGAGTTCAAATCATCATCAAAAAATTTCAAGAGTAACGCGAAAAAGGCCCCGAGAGCCCAA
	GTGGAGCTGGAGGAGTAACTAAATCGTGATTGGAGGGGCCTTTGTTCATCGACAAGGACTCGGGTAAAGGCGGTGGCGGTGGTGGTG	AGGCGGCGAGTTCAAATCATCATCAAAAAATTTCAAGAGTAACGCGAAAAAGGCCCCGAGAGCC
	TAGGTGGAGCTGGAGGAGTAACTAAATCGTGATTGGTGGGGCCTTTGTTCATCGACAAGGACTCGGGTAACGGGGGTGGGGGTGGTGGTGGTGGAACGGCG	AGTTCAAATCATCATCAAAAAATTTCAAGAGTAACGCGAAAAAG
	GGAGCTGGAGGAGTAACTAAATCGTGATTGGAGGGGCCTTTGTTCATCGACAAGGACTCGGGTAAAGGCGGTGGCGGTGGTGGTGGTGGAACGGCG	AGTTCAAATCATCATCAAAAAATTTCAAGAGTAACGCGAAAAAGGCCCCGAGAGC
	GAAGACCATTTGGTAAAGGTGGAGCTGGAGGAGTAACTAAATCGTGATTGGAGGGGCCTTTGTTCATCGACAAGGACTCGGGTAAAGGCGGTGGCGGTGGTGGTG	AGGCGGCGAGTTCAAATCATCATCAAAAAATTTCAAGAGTAACGCG
	GAAGACCATTTGGTAAAGGTGGAGCTGGAGGAGTAACTAAATCGTGATTGGAGGGGCCTTTGTTCATCGACAAGGACTCGGGTAAAGGCGGTGGCGGTGGTGGTG	AGGCGGCGAGTTCAAATCATCATCAAAAAATTTCAAGAGTAACGCG
	ACCATTTGGTAAAGGTGGAGCTGGAGGAGTAACTAAATCGTGATTGGAGGGGCCTTTGTTCATCGACAAGGACTCGGGTAAAGGCGGTGGCGGTGGTGGTG	AGGCGGCGAGTTCAAATCATCATCAAAAAATTTCAAGAGTAACGCGACAA
	CCATTTGGTAAAGGTGGAGCTGGAGGAGTAACTAAATCGTGATTGGAGGGGCCTTTGTTCATCGACAAGGACTCGGGTAAAGGCGGTGGCGGTGGTGGTGGTGGAACGGCG	AGTTCAAATCATCATCAAAAAATTTCAAGAGTAACGCGAA
	AAAGAAGACCATTTGGTAAAGGTGGAGCTGGAGGAGTAACTAAATCGTGATTGGAGGGGCCTTTGTTCATCGACAAGGACTCGGGTAAAGGCGGTGGCGGTGGTGGTG	AGGCGGCGAGTTCAAATCATCATCAAAAAATTTCAAGAGTAAC
	GGAAGAAAGAAGACCATTTGGTAAAGGTGGAGCTGGAGGAGTAACTAAATCGTGATTGGAGGGGCCTTTGTTCATCGACAAGGACTCGGGTAAAGGCGGTGGCGGTGGTGGTG	AGGCGGCGAGTTCAAATCATCATCAAAAAATTTCAAGA
	AGACCATTTGGTAAAGGTGGAGCTGGAGGAGTAACTAAATCGTGTTTGGAGGGGCCTTTGTTCATCGACAAGGACTCGGGTAAAGGCGGTGGCGGTGGTGGTGGTGGAACGGCG	AGTTCAAATCATCATCAAAAAATTTCAAGAGTAACGC
	ACTGAGGAGGAAGAAAGAAGACCATTTGGTAAAGGTGGAGCTGGAGGAGTAACTAAATCGTGATTGGAGGGGCCTTTGTTCATCGACAAGGACTCGGGTAAAGGCGGTGGCGGTGGTGGTG	AGGCGGCGAGTTCAAATCATCATCAAAAAA
	CTGAGGAGGAAGAAAGAAGACCATTTGGTAAAGGTGGAGCTGGAGGAGTAACTAAATCGTGATTGGAGGGGCCTTTGTTCATCGACAAGGACTCGGGTAAAGGCGGTGGCGGTGGTGGTG	AGGCGGCGAGTTCAAATCATCATCAAAAAAT
	CATTTGGTAAAGGTGGAGCTGGAGGAGTAACTAAATCGTGATTGGAGGGGCCTTTGTTCATCGACAAGGACTCGGGTAAAGGCGGTGGCGGTGGTGGTGGTGGAACGGCG	AGTTCAAATCATCATAAAAAAATTTCAAGAGTAACGCGAAA
	GGAGGAAGAAAGAAGACCATTTGGTAAAGGTGGAGCTGGAGGAGTAACTAAATCGTGATTGGAGGGGCCTTTGTTCACCGACAAGGACTCGGGTAAAGGCGGTGGCGGTGGTGGTGGTGGAACGGCG	AGTTCAAATCATCATCAAAAAATT
	TGAGGAGGTAGAAAGAAGACCATTTGGTATAGGTGGAGCTGGAGGAGTAACTATATCGTGATTGGAGGGGCCTTTGTTCATCGACTAGGACTCGGGTAAAGGCGGTGGCGGTGGTGGTG	AGGCGGCGAGTTCAAATCA
	AACTAAATCGTGATTGGAGGGGCCTTTGTTCATCGACAAGGACTCGGGTAAAGGCGGTGGCGGTGGTGGTGGTGGAACGGCG	AGTTCAAATCATCATCAAAAAATTTCAAGAGTAACGCGAAAAAGGCCCCGAGAGCCCAAGAGTACAAAC
	AGTAAATAAATCGTGATTGGAGGGGCATTTGTTCATCGACAAGGACTCGGGTAAAGGCGGTGGCGGTGGTGGTGGTGGAACGGCG	AGTTCAAATCATCATCAAAAAATTTCAAGAGTAACGCGAAAAAGGCCCCGAGAGCCCAAGAGTACA
	GTGGAGCTGGAGGAGTAACTAAATCGTGATTGGAGGGGCCTTTGTTCATCGACAAGGACTCGGGTCAAGGCGGTGGCGGTGGTGGTGGTGGAACGGCG	AGTTCAAATCATCATCAAAAAATTTCAAGAGTAACGCGAAAAAGGCCCCGAGA
	AGGTGGAGCTGGAGGAGTAACTAAATCGTGATTGGAGGGGCCTTTGTTCATCGACAAGGACTCGGGTAAAGGCGGTGGCGGTGGTGGTGGTGGAACGGCG	AGTTCAAATCATCATCAAAAAATTTCAAGAGTAACGCGAAAAAGAGATCGG
	GAAGAAAGAAGACCATTTGGTAAAGGTGGAGCTGGAGGAGTAACTAAATCGTGATTGGAGGGGCCTTTGTTCATCGACAAGGACTCGGGTAAAGGCGGTGGCGGTGGTGGTG	AGGCGGCGAGTTCAAATCATCATCAAAAAATTTCAAGAG
	AAAGAAGACCATTTGTTAAAGGTGGAGATGGAGGATTAACTAAATCGTGATTGGAGGGGCCTTTGTTCATCGACAAGGACTCGGGTAAAGGCGGTGGCGGTGGTGGTGGTGGAACGGCG	AGTTCAAATCATCATCAAAAAATTTCAAGAG
	CTGAGGAGGAAGAAAGAAGACCATTTGGTAAAGGTGGAGCTGGAGGAGTAACTAAATCGTGATTGGAGGGGCCTTTGTTCATCGACAAGGACTCGGGTAAAGGCGGTGGCGGTGGTGGTG	AGGCGGCGAGTTCAAATCATCATCAAAAAAT
	CTGAGGAGGAAGAAAGAAGACCATTTGGTAAAGGTGGAGCTGGAGGAGTAACTAAATCGTGATTGGAGGGGCCTTTGTTCATCGACAAGGACTCGGGTAAAGGCGGTGGCGGTGGTGGTG	AGGCGGCGAGTTCAAATCATCATCAAAAAA
	CTGAGGAGGAAGAAAGAAGACCATTTGGTAAAGGTGGAGCTGGAGGAGTAACTAAATCGTGATTGGAGGGGCCTTTGTTCATCGACAAGGACTCGGGTAAAGGCGGTGGCGGTGGTGGTG	AGGCGGCGAGTTCAAATCATCATCAAA

## Sheet: Supp. T8
	Supplement Table 8. Class B translocation split reads observed at SiRTAs and within the 41.6-42.352 kb region on chromosome IX
	SiRTA 9L-44	Class B translocation split reads
	ubp10△
		Rep A			Class B- target sequence coordinates
		cen 5'-SiRTA sequence…	…distal sequence-3' tel		Distal Sequence:	5'...ATATATATGTCACTGTATTGCATGCTGGATGGTGTTAGACAAGGCCGTAGGGACATATAGCATCTAGGAAGTAAC…3' tel
		GGTGGTGGAACGGCGCCACAAGTTTTAGTTTTAAATAGATCTGGAAGGGGTGGCGGTGCAGGTGCTGCAATACAGGAAACACCATCCGGTTTAGC	ATATATATGTCACTGTCTTGCATGCTGGATGGTGTTAGACAAGGCCGTAGGGACAT		chr	start	end	strand	score	ITS
		GTGGCGGTGGTGGTGGTGGAACGGCGCCACAAGTTTTAGTTTTAAATAGATCTGGAAGGGGTGGCGGTGCAGGTGCTGCAATACAGGAAACACCATCCGGTTTAGC	ATATATATGTCACTGTATTGCATGCTGGATGGTGTTAGACAAGGC		chr XVI	6462	6524	-	100	-
		GGTGGTGGTGGTGGAACGGCGCCACAAGTTTTAGTTTTAAATAGATCTGGAAGTGGTGGCGGTGCAGGTGCTGCAATACAGGAAACACCATCCGGTTTAGC	ATATATATGTCACTGTATTGCATGCTGGATGGTGTTAGACAAGGCAGTAG		chr XIV	6553	6615	-	100	ITS
		GGGGCCTTTGTTCATCGACAAGGACTCGGGTAAAGGCGGTTGCGGTGGTGGTGGTGGAACGGCGCCACAAGTTTTAGTTTTAAATAGATCTGGAAGGGGTGGCGGTGCAGGTGCTGCAATACAGGAAACACCATCCGGTTTAGC	ATATATA		chr XIII	5473	5535	-	100	ITS
		AAGTTTTAGTTTTAAATAGATCTGGAAGGGGTGGCGGTGCAGGTGCTGCAATACAGGAAACACCATCCGGTTTAGCTTCTGCTTCAGTCAAAAGAGAC	ATATATATGTCACTGTATTGCATGCTGGATGGTGTTAGACAAGGCCGTAGGGA		chr XII	5597	5659	-	100	ITS
		GGTGGTGGTGGAACGGCGCCACAAGTTTTAGTTTTAAATAGATCTGGAAGGGGTGGCGGTGCAGGTGCTGCAATACAGGAAACACCATCCGGTTTAGC	ATATATATGTCACTGTATTGCATGCTGGATGGTGTTAGACAAGGCCGTAGGGA		chr XII	11132	11194	-	100	ITS
		AAAGGCGGTGGGGGTGGTGGTGGTGGAACGGCGCCACAAGTTTTAGTTTTAAATAGATCTGGAAGGGGTGGCGGTGCAGGTGCTGCAATACAGGAAACACCATCCGGTTTAGC	ATATATATGTCACTGTATTGCATGCTGGATGGTGTTAG		chr VI	4620	5682	-	100	ITS
		GGCGCCACAAGTTTTAGTTTTAAATAGATCTGGAAGGGGTGGCGGTGCAGGTGCTGCAATACAGGAAACACCATCCGGTTTAGC	ATATATATGTCACTGTATTGCA		chr II	5782	5844	-	100	-
		GGCGCCACAAGTTTTAGTTTTAAATAGATCTGGAAGGGGTGGCGGTGCAGGTGCTGCAATACAGGAAACACCATCCGGTTTAGC	ATATATATGTCACTGTATTGCA		chr XV	1084620	1084682	+	100	-
		GTGGCGGTGGTGGTGGTGGAACGGCGCCACAAGTTTTAGTTTTAAATAGATCTGGAAGGGGTGGCGGTGCAGGTGCTGCAATACAGGAAACACCATCCGGTTTAGCTTCTGCTTCAGTCAAAAGAGAC	ATATATATGTCACTGTATTGCAT		chr XII	1071655	1071717	+	100	-
		GGGCCTTTGTTCATCGACAAGGACTCGGGTAAAGGCGGTGGCGGTGGTGGTGGTGGAACGGCGCCACAAGTTTTAGTTTTAAATAGATCTGGAAGGGGTGGCGGTGCAGGTGCTGCAATACAGGAAACACCATCCGGTTTAGC	ATATATAT		chr VIII	556987	557049	+	100	ITS
		AGGCGGTGGCGGTGGTGGTGGTGGAACGGCGCCACAAGTTTTAGTTTTAAATAGATCTGGAAGGGGTGGCGGTGCAGGTGCTGCAATACAGGAAACACCATCCGGTTTAGCTTCTGCTTCAGTCAAAAGAGAC	ATATATATGTCACTGTA		chr VII	1084346	1084408	+	100	-
		GAGGGGCCTTTGTTCATCGACAAGGACTCGGGTAAAGGCGGTGGCGGTGGTGGTGGTGGAACGGCGCCACAAGTTTTAGTTTTAAATAGATCTGGAAGGGGTGGCGGTGCAGGTGCTGCAATACAGGAAACACCATCCGGTTTAGC	ATATA		chr IV	1525468	1525530	+	100	ITS
		Rep B
		cen 5'-SiRTA sequence…	…distal sequence-3' tel
		(none
		Rep C
		cen 5'-SiRTA sequence…	…distal sequence-3' tel
		CATTTGGTAAAGGTGGAGCTGGAGGAGTAACTAAATCGTGATTGGAGGGGCCTTTGTTCATCGACAAGGACTCGGGTAAAGGC	ATATATATGTCACTGTATTGCATGCTGGATGGTGTTAGACAAGGCCGTAGGGACATATAGCATCTAGG
		GGAAGAAAGAAGACCATTTGGTAAAGGTGGAGCTGGAGGAGTAACTAAATCGTGATTGGAGGGGCCTTTGTTCATCGACAAGGACTCGGGTAAAGGC	ATATATATGTCACTGTATTGCATGCTGGATGGTGTTAGACAAGGCCGTAGGGAC
		GGAAGAAAGAAGACCATTTGGTAAAGGTGGAGCTGGAGGAGTAACTAAATCGTGATTGGAGGGGCCTTTGTTCATCGACAAGGACTCGGGTAAAGGC	ATATATATGTCACTGTATTGCATGCTGGATGGTGTTAGACAAGGCCGTAGGGAC
		ACACTGAGGAGGAAGAAATAAGACCATTTGGTAAAGGTGGAGCTGGAGGAGTAACTAAATCGTGATTGGAGGGGCCTTTGTTCATCGACAAGGACTCGGGTAAAGGC	ATATATATGTCACTGTATTGCATGCTGGATGGTGTTAGACAAGG
		CACTGAGGAGGAAGAAAGAAGACCATTTGGTAAAGGTGGAGCTGGAGGAGTAACTAAATCGTGATTGGAGGGGCCTTTGTTCATCGACAAGGACTCGGGTAAAGGC	ATATATATGTCACTGTATTGCATGCTGGATGGTGTTAGACAAGGC
		ACACTGAGGAGGAAGAAAGAAGACCATTTGGTAAAGGTGGAGCTGGAGGAGTAACTAAATCGTGATTGGAGGGGCCTTTGTTCATCGACAAGGACTCGGGTAAAGGC	ATATATATGTCACTGTATTGCATGCTGGATGGTGTTAGACAAGG
		GTTGGATTGATAGACACTGAGGAGGAAGAAAGAAGACCATTTGGTAAAGGTGGAGCTGGAGGAGTAACTAAATCGTGATTGGAGGGGCCTTTGTTCATCGACAAGGACTCGGGTAAAGGC	ATATATATGTCACTGTATTGCATGCTGGATG
		GTCGTTGGATTGATAGACACTGAGGAGGAAGAAAGAAGACCATTTGGTAAAGGTGGAGCTGGAGGAGTAACTAAATCGTGATTGGAGGGGCCTTTGTTCATCGACAAGGACTCGGGTAAAGGC	ATATATATGTCACTGTATTGCATGCTGG
		ACTAAATCGTGATTGGAGGGGCCTTTGTTCATCGACAAGGACTCGGGTAAAGGC	ATATATATTTC
		GGTTTTAAATCGGTTGTCGTTGGATTGATAGACACTGAGGAGGAAGAAAGAAGACCATTTGGTAAAGGAGGAGCTGGAGGAGTAACTAAATCGTGATTGGAGGGGCCTTTGTTCATCGACAAGGACTCGGGTAAAGGC	ATATATATGTCAC
		GTGGTTTTAAATCGGTTGTCGTTGGATTGATAGACACTGAGGAGGAAGAAAGAAGACCATTTGGTAAAGGTGGAGCTGGAGGAGTAACTAAATCGTGATTGGAGGGGCCTTTGTTCATCGACAAGGACTCGGGTAAAGGC	ATATATATGTC
		TTTTAAATAGATCTGGAAGGGGTGGCGGTGCAGGTGCTGCAATACAGGAAACACCATCCGGTTTAGCTTCTGCTTCAGTC	ATATATATGTCACTGTATTGCATGCTGGATGGTGTTAGACAAGGCCGTAGGGACATATAGCATCTAGGAAG
		AGTTTTAGTTTTAAATAGATCTGGAAGGGGTGGCGGTGCAGGTGCTGCAATACAGGAAACACCATCCGGTTTAGCTTCTGCTTCAGTC	ATATATATGTCACTGTATTGCATGCTGGATGGTGTTAGACAAGGCCGTAGGGACATATAGCAT
		GGCGCCACAAGATTTAGTTTTAAATAGATCTGGAAGGGGTGGCGGTGCAGGTGCTGCAATACAGGAAACACCATCCGGTTTAGCTTCTGCTTCAGTC	ATATATATGTCACTGTATTGCATGCTGGATGGTGTTAGACAAGGCCGTAGGGAC
		AACGGCGCCACAAGTTTTAGTTTTAAATAGATCTGGAAGGGGTGGCGGTGCAGGTGCTGCAATACAGGAAACACCATCCGGTTTAGCTTCTGCTTCAGTC	ATATATATGTCACTGTATTGCATGCTGGATGGTGTTAGACAAGGCCGTAGG
		GGTGGAACGGCGCCACAAGTTTTAGTTTTAAATAGATCTGGAAGGGGTGGCGGTGCAGGTGCTGCAATACAGGAAACACCATCCGGTTTAGCTTCTGCTTCAGTC	ATATATATGTCACTGTATTGCATGCTGGATGGTGTTAGACAAGGCC
		GTTAAATAGATCTGGAAGGGGTGGCGGTGCAGGTGCTGCAATACAGGAAACACCATCCGGTTAAGCTTCTGCTTCAGTC	ATATATATGTCACTGTATTGCATGCTGGAGGGTGTTAGACAAGGCCGTAGGGACAGATAGCATCTAGGAAGT
		TCGACAAGGACTCGGGTAAAGGCGGTGGCGGTGGTGGTGGTGGAACGGCGCCACAAGTTTTAGTTTTAAATAGATCTGGAAGGGGTGGCGGTGCAGGTGCTGCAATACAGGAAACACCATCCGGTTTAGCTTCTGCTTCAGTC	ATATATAT
		TCGGGTAATGGCGGGGGCGGTGGTGGTGGTGGAACGGCGCCACAAGTTTTAGTTTTAAATAGATCTGGAAGGGGTGGCGGTGCAGGTGCTGCAATACAGGAAACACCATCCGGTTTAGCTTCTGCTTCAGTC	ATATATATGTCACTGTAT
		GACCATTTGGTAAAGGTGGAGCTGGAGGAGTAACTAAATCGTGATTGGAGGGGCCTTTGTTCATCGACAAGGACTCGGGTAAAGGC	ATATATATGTCACTGTATTGCATGCTGGATGGTGTTAGACAAGGCCGTAGGGACATATAGCATCT
		TAGACACTGAGGAGGAAGAAAGAAGACCATTTGGTAAAGGTGGAGCTGGAGGAGTAACTAAATCGTGATTGGAGGGGCCTTTGTTCATCGACAAGGACTCGGGTAAAGGC	ATATATATGTCACTGTATTGCATGCTGGATGGTGTTAGACA
		TGATAGACACTGAGGAGGAAGAAAGAAGACCATTTGGTAAAGGTGGAGCTGGAGGAGTAACTAAATCGTGATTGGAGGGGCCTTTGTTCATCGACAAGGACTCGGGTAAAGGC	ATATATATGTCACTGTATTGCATGCTGGATGGTGTTAG
		TTGATAGACACTGAGGAGGAAGAAAGAAGACCATTTGGTAAAGGTGGAGCTGGAGGAGTAACTAAATCGTGATTGGAGGGGCCTTTGTTCATCGACAAGGACTCGGGTAAAGGC	ATATATATGTCACTGTATTGCATGCTGGATGGTGTT
		AAATCGGTTGTCGTTGGATTGATAGACACTGAGGAGGAAGAAAGAAGACCATTTGGTAAAGGTGGAGCTGGAGGAGTAACTAAATCGTGATTGGAGGGGCCTTTGTTCATCGACAAGGACTCGGGTAAAGGC	ATATATATGTCACTGTATT
		AAATAGATCTGGAAGGGGTGGCGGTGCAGGTGCTGCAATACAGGAAACACCATCCGGTTTAGCTTCTGCTTCAGTC	ATATATATGTCACTGTATTGCATGCTGGATGGTGTTAGACAAGGCCGTAGGGACATATAGCATCTAGGAAGTAAC
		TAGTTTTAAATAGATCTGGAAGGGGTGGCGGTGCAGGTGCTGCAATACAGGAAACACCATCCGGTTTAGCTTCTGCTTCAGTC	ATATATATGTCACTGTATTGCATGCTGGATGGTGTTAGACAAGGCCGTAGGGACATATAGCATCTAGG
		TTAGTTTTAAATAGATCTGGAAGGGGTGGCGGTGCAGGTGCTGCAATACAGGAAACACCATCCGGTTTAGCTTCTGCTTCAGTC	ATATATATGTCACTGTATTGCATGCTGGATGGTGTTAGACAAGGCCGTAGGGACATATAGCATCTA
		GCGCCACAAGTTGTAGTTTTAAATAGATCTGGAAGGGGTGGCGGTGCAGGTGCTGCAATACAGGAAACACCATCCGGTTTAGCTTCTGCTTCAGTC	ATATATATGTCACTGTATTGCATGCTGGATGGTGTTAGACAAGTCCGTAGGGACA
		GGTGGAACGGCGCCACAAGTTTTAGTTTTAAATAGATCTGGAAGGGGTGGCGGTGCAGGTGCTGCAATACAGGAAACACCATCCGGTTTAGCTTCTGCTTCAGTC	ATATATATGTCACTGTATTGCATGCTGGATGGTGTTAGACAAGGCC
		TGGTGGTGGTGGAACGGCGCCACAAGTTTTAGTTTTAAATAGATCTGGAAGGGGTGGCGGTGCAGGTGCTGCAATACAGGAAACACCATCCGGTTTAGCTTCTGCTTCAGTC	ATATATATGTCACTGTATTGCATGCTGGATGGTGTTAGA
		TGGCGGTGGTGGTGGTGGAACGGCGCCACAAGTTTTAGTTTTAAATAGATCTGGAAGGGGTGGCGGTGCAGGTGCTGCAATACAGGAAACACCATCCGGTTTAGCTTCTGCTTCAGTC	ATATATCTGTCACTGTATTGCATGCTGGATGGT
		ACAAGGACTCGGGTAATGGCGGTGGCGGTGGTGGGGGTGGAACGGCGCCACAAGTTTTAGTTTTAAATAGATCTGGAAGGGGTGGCGGTGCAGGTGCTGCAATACAGGAAACACCATCCGGTTTAGCTTCTGCTTCAGTC	ATATATATGTC
		CAAGGACTCGGGTAAAGGCGGTGGCGGTGGTGGTGGTGGAACGGCGCCACAAGTTTTAGTGTTAAATAGATCTGGAAGGGGTGGCGGTGCAGGTGCTGCAATACAGGAAACACCATCCGGTTTAGCTTCTGCTTCAGTC	ATATATATGTCA
		Rep D
		cen 5'-SiRTA sequence…	…distal sequence-3' tel
		(none)
		Rep E
		cen 5'-SiRTA sequence…	…distal sequence-3' tel
		ATTTGGTAAAGGTGGAGCTGGAGGAGTAACTAAATCGTGATTGGAGGGGCCTTTGTTCATCGACAAGGACTCGGGTAAAGGC	ATATATATGTCACTGTATTGCATGCTGGATGGTGTTAGACAAGGCCGTAGGGACATATAGCATCTAGGA
		CCATTTGGTAAAGGTGGAGCTGGAGGAGTAACTAAATCGTGATTGGAGGGGCCTTTGTTCATCGACAAGGACTCGGGTAAAGGC	ATATATATGTCACTGTATTGCATGCTGGATGGTGTTAGACAAGGCCGTAGGGACATATAGCATCTAG
		ACCATTTGGTAAAGGTGGAGCTGGAGGAGTAACTAAATCGTGATTGGAGGGGCCTTTGTTCATCGACAAGGACTCGGGTAAAGGC	ATATATATGTCACTGTATTGCATGCTGGATGGTGTTAGACAAGGCCGTAGGGACATATAGCATCTA
		AGGAAGAAAGAAGACCATTTGGTAAAGGTGGAGCTGGAGGAGTAACTAAATCGTGATTGGAGGGGCCTTTGTTCATCGACAAGGACTCGGGTAAAGGC	ATATATATGTCACTGTATTGCATGCTGGATGGTGTTAGACAAGGCCGTAGGGA
		ATAGACACTGAGGAGGAAGAAAGAAGACCATTTGGTAAAGGTGGAGCTGGAGGAGTAACTAAATCGTGATTGGAGGGGCCTTTGTTCATCGACAAGGACTCGGGTAAAGGC	ATATATATGTCACTGTATTGCATGCTGGATGGTGTTAGAC
		ATTGATAGACACTGAGGAGGAAGAAAGAAGACCATTTGGTAAAGGTGGAGCTGGAGTAGTAACTAAATCGTGATTGGAGGGGCCTTTGTTCATCGACAAGGACTCGGGTAAAGGC	ATATATATGTCACTGTATTGCATGCTGGATGGTGTT
		GTTGGATTGATAGACACTGAGGAGGAAGAAAGAAGACCATTTGGTAAAGGTGGAGCTGGAGGAGTAACTAAATCGTGATTGGAGGGGCCTTTGTTCATCGACAAGGACTCGGGTAAAGGC	ATATATATGTCACTGTATTGCATGCTGGATG
		GTTGTCGTTGGATTGATAGACACTGAGGAGGAAGAAAGAAGACCATTTGGTAAAGGTGGAGCTGGAGGAGTAACTAAATCGTGATTGGAGGGGCCTTTGTTCATCGACAAGGACTCGGGTAAAGGC	ATATATATGTCACTGTATTGCATGC
		GGAGGTGGTTTTAAATCGGTTGTCGTTGGATTGATAGACACTGAGGAGGAAGAAAGAAGACCATTTGGTAAAGGTGGAGCTGGAGGAGTAACTAAATCGTGATTGGAGGGGCCTTTGTTCATCGACAAGGACTCGGGTAAAGGC	ATATATA
		AAGAAGACCATTTGGTAAAGGTGGAGCTGGAGGAGTAACTAAATCGTGATTGGAGGGGCCTTTGTTCAGCGACAAGGACTCGGGTAAAGGC	ATATATATGTCACTGTATTGCATGCTGGATGGTGTTAGACAAGGCCGTAGGGACATATAG
		CACTGAGGAGGAAGAAAGAAGACCATTTGGTAAAGGTGGAGCTGGAGGAGTAACTAAATCGTGATTGGAGGGGCCTTTGTTCATCGACAAGGACTCGGGTAAAGGC	ATATATATGTCACTGTATTGCATGCTGGATGGTGTTAGACAAGGC
		CACTGAGGAGGAAGAAAGAAGACCATTTGGTAAAGGTGGAGCTGGAGGAGTAACTAAATCGTGATTGGAGGGGCCTTTGTTCATCGACAAGGACTCGGGTAAAGGC	ATATATATGTCACTGTATTGCATGCTGGATGGTGTTAGACAAGGC
		CACTGAGGAGGAAGAAAGAAGACCATTTGGTAAAGGTGGAGCTGGAGGAGTAACTAAATCGTGATTGGAGGGGCCTTTGTTCATCGACAAGGACTCGGGTAAAGGC	ATATATATGTCACTGTATTGCATGCTGGATGGTGTTAGACAAGGC
		CACTGAGGAGGAAGAAAGAAGACCATTTGGTAAAGGTGGAGCTGGAGGAGTAACTAAATCGTGATTGGAGGGGCCTTTGTTCATCGACAAGGACTCGGGTAAAGGC	ATATATATGTCACTGTATTGCATGCTGGATGGTGTTAGACAAGGC
		GACACTGAGGAGGAAGAAAGAAGACCATTTGGTAAAGGTGGAGCTGGAGGAGTAACTAAATCGTGATTGGAGGGGCCTTTGTTCATCGACAAGGACTCGGGTAAAGGC	ATATATATGTCACTGTATTGCATGCTGGATGGTGTTAGACAAG
		GATAGACACTGAGGAGGAAGAAAGAAGACCATTTGGTAAAGGTGGAGCTGGAGGAGTAACTAAATCGTGATTGGAGGGGCCTTTGTTCATCGACAAGGACTCGGGTAAAGGC	ATATATATGTCACTGTATTGCATGCTGGATGGTGTTAGA
		GTTTTAAATCGGTTGTCTTTGGATGGATAGACACTGAGGAGGAAGAAAGAAGACCATTTGGGAATGGTGGAGCTGGAGGAGGAACTAAATCGTGATTGGAGGGGCCTTTGTTCATCGACAAGGACTCGGGTAAAGGC	ATATATATCTCACT
		GTGGTTTTAAATCGGTTGTCGTTGGATTGATAGACACTGAGGAGGAAGAAAGAAGACCATTTGGTAAAGGTGGAGCTGGAGGAGTAACTAAATCGTGATTGGAGGGGCCTTTGTTCATCGACAAGGACTCGGGTAAAGGC	ATATATATGTC
		Rep F
		cen 5'-SiRTA sequence…	…distal sequence-3' tel
		(none)
	SiRTA 6L-22 Tel11	Class B translocation split reads
	ubp10△
		Rep A
		cen 5'-SiRTA sequence…	…distal sequence-3' tel
		ATAATGACATTTCCTAACTTTTGGGCAAAAATTCGCTATCATATGCGAGAACCGTTTGCGGAGTTTCTCGGGACAC	ATATATATGTCACTGTATTGCATGCTGGATGGTGTTAGACAAGGCCGTAGGGACATATAGCATCTAGGAAGTAAC
		GCCTCAGAAGATGAAGACGCGGATATAATGACATTTCCTAACTTTTGGGCAAAAATTCGCTATCATATGCGAGAAC	ATATATATGTCACTGTATTGCATGCTGGATGGTGTTAGACAAGGCCGTAGGGACATATAGCATCTAGGAAGTAAC
		GCGGAGTTTCTCGGGACACTAGTTCTTGTGTGGGTGTGGTCATTTTTGGTGTTGGTGGTAATCTTCAAGCAACTGTAACAAAAGGTAGTGGTGG	GTGTATATATATGTCACTGTATTGCATGCTGGATGGTGTTAGACAAGGCCGTAGGGA
		CATATCCTAACTTTTGGGCAAAAATTCGCTATCATATGCGAGAACCGTTTGCGGAGTTTCTCGGGACACTAGTTCTTGT	ATATATATGTCACTGTATTGCATGCTGGATGGTGTTAGACAAGGCCGTAGGGACATATAGCATCTAGGAAGT
		ATGACATTTCCTAACTTTTGGGCAAAAATTCGCTATCATATGCGAGAACCGTTTGCGGAGTTTCTCGGGACACTAGT	ATATATATGTCACTGTATTGCATGCTGGATGGTGTTAGACAAGGCCGTAGGGACATATAGCATCTAGGAAGTAA
		GATATAATGACATTTCCTAACTTTTGGGCAAAAATTCGCTATCATATGCGAGAACCGTTTGCGGAGTTTCTCGGGACA	TATATATGTCACTGTATTGCATGCTGGATGGTGTTAGACAAGGCCGTAGGGACATATAGCATCTAGGAAGTAA
		GATATAATGACATTTCCTAACTTTTGGGCAAAAATTCGCTATCATATGCGAGAACCGTTTGCGGAGTTTCTCGGGACA	TATATATGTCACTGTATTGCATGCTGGATGGTGTTAGACAAGGCCGTAGGGACATATAGCATCTAGGAAGTAA
		CGGATATAATGACATTTCCTAACTTTTGGGCAAAAATTCGCTATCATATGCGAGAACCGTTTGCGGAGTTTCTCGGGACAC	ATATATATGTCACTGTATTGCATGCTGGATGGTGTTAGACAAGGCCGTAGGGACATATAGCATCTAGGAA
		CTCAGAAGATGAAGACGCGGATATAATGACATTTCCTAACTTTTGGGCAAAAATTCGCTATCATATGCGAGAACCGTTTGC	ATATATATATGTCACTGTATTGCATGCTGGATGGTGTTAGACAAGGCCGTAGGGACATATAGCATCTAG
		TTTTTGGTGTTGGTGGTAATCTTCAAGCAACTGTAACAAAAGGTAGTGGTGGTTCCTATGAATCCCTATCATTTGCATGGGGGT	ATATATATGTCACTGTATTGCATGCTGGATGGTGTTAGACAAGGCCGTAGGGACATATAGCATCTAG
		CCGTTTGCGGAGTTTCTCGGGACACTAGTTCTTGTGTGGGTGTGGTCATTTTTGGTGTTGGTGGTAATCTTCAAGCAACTGTAACAAAAGGTAGTGGTGG	GTGTATATATATGTCACTGTATTGCATGCTGGATGGTGTTAGACAAGGCCG
		TCCTAACTTTTGGGCAAAAATTCGCTATCATATGCGAGAACCGTTTGCGGAGTTTCTCGGGACACTAGTTCTTGTGTGGGTGTGGTC	ATATATCTGTCACTGTATTGCATGCTGGATGGTGTTAGACAAGGCCGTAGGGACATATAGC
		GGATATAATGACATTTCCTAACTTTTGGGCAAAAATTCGCTATCATATGCGAGAACCGTTTGCGGAGTTTCTCGGGACAC	ATATATATGTCACTGTATTGCATGCTGGATGGTGTTAGACAAGGCCGTAGGGACATATAGCATCTAGGAAG
		CGGATATAATGACATTTCCTAACTTTTGGGCAAAAATTCGCTATCATATGCGAGAACCGTTTGCGGAGTTTCTCGGGACAC	ATATATATGTCACTGTATTGCATGCTGGATGGTGTTAGACAAGGCCGTAGGGACATATAGCATCTAGGA
		GACGCGGATATAATGACATTTCCTAACTTTTGGGCAAAAATTCGCTATCATATGCGAGAACCGTTTGCGGAGTTTCTCGGGACAC	ATATATATGTCACTGTATTGCATGCTGGATGGTGTTAGACAAGGCCGTAGGGACATATAGCATCTA
		GACGCGGATATAATGACATTTCCTAACTTTTGGGCAAAAATTCGCTATCATATGCGAGAACCGTTTGCGGAGTTTCTCGGGACAC	ATATATATGTCACTGTATTGCATGCTGGATGGTGTTAGACAAGGCCGTAGGGACATATAGCATCTA
		GAAGATGAAGACGCGGATATAATGACATTTCCTAACTTTTGGGCAAAAATTCGCTATCATATGCGAGAACCGTTTGCGGAGTTTC	ATATATATGTCACTGTATTGCATGCTGGATGGTGTTAGACAAGGCCGTAGGGACATATAGCATCTA
		GCCTCAGAAGATGAAGACGCGGATATAATGACATTTCCTAACTTTTGGGCAAAAATTCGCTATCATATGCGAGAACCGTTTGC	ATATATATATGTCACTGTATTGCATGCTGGATGGTGTTAGACAAGGCCGTAGGGACATATAGCATCT
		AATTGGTGCCTCAGAAGATGAAGACGCGGATATAATGACATTTCCTAACTTTTGGGCAAAAATTCGCTATCATATGCGAGAAC	ATATATATGTCACTGTATTGCATGCTGGATGGTGTTAGACAAGGCCGTAGGGACATATAGCATCTAGG
		GAAATTGGTGCCTCAGAAGATGAAGACGCGGATATAATGACATTTCCTAACTTTTGGGCAAAAATTCGCTATCATATGCGAGAAC	ATATATATGTCACTGTATTGCATGCTGGATGGTGTTAGACAAGGCCGTAGGGACATATAGCATCTA
		GAAATTGGTGCCTCAGAAGATGAAGACGCGGATATAATGACATTTCCTAACTTTTGGGCAAAAATTCGCTATCATATGCGAGAAC	ATATATATGTCACTGTATTGCATGCTGGATGGTGTTAGACAAGGCCGTAGGGACATATAGCATCTA
		GCAAAAATTCGCTATCATATGCGAGAACCGTTTGCGGAGTTTCTCGGGACACTAGTTCTTGTGTGGGTGTGGTCATTTTTGGTGTTGGTGG	GTGGGTGTGGTGTGTGGGTGTGGTGTGTGGGTGTGGGTATATATATGTCACTGTATTGCA
		ATGACATTTCCTAACTTTTGGGCAAAAATTCGCTATCATATGCGAGAACCGTTTGCGGAGTTTCTCGGGACACTAGTTCTTGTGTGGGTGTGGTCA	TATATATGTCACTGTATTGCATGCTGGATGGTGTTAGACAAGGCCGTAGGGAAGA
		ATTGGTGCCTCAGAAGATGAAGACGCGGATATAATGACATTTCCTAACTTTTGGGCAAAAATTCGCTATCATATGCGAGAACCGTTTGC	ATATATATATGTCACTGTATTGCATGCTGGATGGTGTTAGACAAGGCCGTAGGGACATATAG
		GCGGATATAATGACATTTCCTAACTTTTGGGCAAAAATTCGCTATCATATGCGAGAACCGTTTGCGGAGTTTCTCGGGACACTAGTTCTTGT	ATATATATGTCACTGTATTGCATGCTGGATGGTGTTAGACAAGGCCGTAGGGACATATA
		TGGTAATGAAATTGGTGCCTCAGAAGATGAAGACGCGGATATAATGACATTTCCTAACTTTTGGGCAAAAATTCGCTATCATATGCGAGAAC	ATATATATGTCACTGTATTGCATGCTGGATGGTGTTAGACAAGGCCGTAGGGACATATA
		CGCGGATATAATGACATTTCCTAACTTTTGGGCAAAAATTCGCTATCATATGCGAGAACCGTTTGCGGAGTTTCTCGGGACACTAGTTCTTGTGTGGGTGTGGTCA	TATATATGTCACTGTATTGCATGCTGGATGGTGTTAGACAAGGCC
		CGCGGATATAATGACATTTCCTAACTTTTGGGCAAAAATTCGCTATCATATGCGAGAACCGTTTGCGGAGTTTCTCGGGACACTAGTTCTTGTGTGGGTGTGGTCA	TATATATGTCACTGTATTGCATGCTGGATGGTGTTAGACAAGG
		GAAGATGAAGACGCGGATATAATGACATTTCCTAACTTTTGGGCAAAAATTCGCTATCATATGCGAGAACCGTTTGCGGAGTTTCTCGGGACACTAGT	ATATATATGTCACTGTATTGCATGCTGGATGGTGTTAGACAAGGCCGTAGGGA
		TCAGAAGATGAAGACGCGGATATAATGACATTTCCTAACTTTTGGGCAAAAATTCGCTATCATATGCGAGAACCGTTTGCGGAGTTTCTCGGGACA	TATATATGTCACTGTATTGCATGCTGGATGGTGTTAGACAAGGCCGTAGGGACAT
		TCAGAAGATGAAGACGCGGATATAATGACATTTCCTAACTTTTGGGCAAAAATTCGCTATCATATGCGAGAACCGTTTGCGGAGTTTCTCGGGACA	TATATATGTCACTGTATTGCATGCTGGATGGTGTTAGACAAGGCCGTAGGGACAT
		GTCATGAAATTGGTGCCTCAGAAGATGAAGACGCGGATATAATGACATTTCCTAACTTTTGGGCAAAAATTCGCTATCATATGCGAGAACCGTTTGC	ATATATATATGTCACTGTATTGCATGCTGGATGGTGTTAGACAAGGCCGTAGGG
		GTCATGAAATTGGTGCCTCAGAAGATGAAGACGCGGATATAATGACATTTCCTAACTTTTGGGCAAAAATTCGCTATCATATGCGAGAACCGTTTGC	ATATATATATGTCACTGTATTGCATGCTGGATGGTGTTAGACAAGGCCGTAGGG
		AGTTTCTCGGGACACTAGTTCTTGTGTGGGTGTGGTCATTTTTGTTGTTGGTGGTAATCTTCAAGCAACTGTAACAAAAGGTAGTGGTGGTTCCTATGAATCCCTATCATTTGCATGGGGGT	ATATATATGTCACTGTATTGCATGCTGGA
		ATTCGCTATCATATGCGAGAACCGTTTGCGGAGTTTCTCGGGACACTAGTTCTTGTGTGGGTGTGGTCATTTTTGGTGTTGGTGGTAATCTTCAAGCAACTGTAACAAAAGGTAGTGGTGG	GTGTATATATATGTCACTGTATTGCATGCT
		AGAAGATGAAGACGCGGATATAATGACATTTCCGAACTTTTGGGCAAAAATTCGCTATCATATGCGAGAACCGTTTGCGGAGTTTCTCGGGACACTAGTTCTTGT	ATATATATGTCACTGTATTGCATGCTGGATGGTGTTAGACAAGGCC
		GCCTCAGAAGATGAAGACGCGGATATAATGACATTTCCTAACTTTTGGGCAAAAATTCGCTATCATATGCGAGAACCGTTTGCGGAGTTTCTCGGGACACTAGT	ATATATATGTCACTGTATTGCATGCTGGATGGTGTTAGACAAGGCCG
		CGAGTGCATTAAATGGTAATGAAATTGGTGCCTCAGAAGATGAAGACGCGGATATAATGACATTTCCTAACTTTTGGGCAAAAATTCGCTATCATATGCGAGAAC	ATATATATGTCACTGTATTGCATGCTGGATGGTGTTAGACAAGGCC
		CGAGTGCATTAAATGGTAATGAAATTGGTGCCTCAGAAGATGAAGACGCGGATATAATGACATTTCCTAACTTTTGGGCAAAAATTCGCTATCATATGCGAGAAC	ATATATATGTCACTGTATTGCATGCTGGATGGTGTTAGACAAGGCC
		CCTCAGAAGATGAAGACGCGGATATAATGACATTTCCTAACTTTTGGGCAAAAATTCGCTATCATATGCGAGAACCGTTTGCGGAGTTTCTCGGGACACTAGTTCTTGT	ATATATATGTCACTGTATTGCATGCTGGATGGTGTTAGACAA
		CTCAGAAGATGAAGACGCGGATATAATGACATTTCCTAACTTTTGGGCAAAAATTCGCTATCATATGCGAGAACCGTTTGCGGAGTTTCTCGGGACACTAGTTCTTGT	ATATATCTGTCACTGTATTGCATGCTGGATGGTGTTAGACAAG
		CTCAGAAGATGAAGACGCGGATATAATGACATTTCCTAACTTTTGGGCAAAAATTCGCTATCATATGCGAGAACCGTTTGCGGAGTTTCTCGGGACACTAGTTCTTGT	ATATATCTGTCACTGTATTGCATGCTGGATGGTGTTAGACAAG
		TCAGAAGATGAAGACGCGGATATAATGACATTTCCTAACTTTTGGGCAAAAATTCGCTATCATATGCGAGAACCGTTTGCGGAGTTTCTCGGGACACTAGTTCTTGT	ATATATATGTCACTGTATTGCATGCTGGATGGTGTTAGACAAGG
		CCGTTTGCGGAGTTTCTCGGGACACTAGTTCTTGTGTGGGTGTGGTCATTTTTGGTGTTGGTGGTAATCTTCAAGCAACTGTAACAAAAGGTAGTGGTGGTTCCTATGAATCCCTATCATTTGCATGGGGGT	ATATATATGTCACTGTATT
		CCGTTTGCGGAGTTTCTCGGGACACTAGTTCTTGTGTGGGTGTGGTCATTTTTGGTGTTGGTGGTAATCTTCAAGCAACTGTAACAAAAGGTAGTGGTGGTTCCTATGAATCCCTATCATTTGCATGGGGGT	ATATATATGTCACTGTATTG
		CCGTTTGCGGAGTTTCTCGGGACACTAGTTCTTGTGTGGGTGTGGTCATTTTTGGTGTTGGTGGTAATCTTCAAGCAACTGTAACAAAAGGTAGTGGTGGTTCCTATGAATCCCTATCATTTGCATGGGGGT	ATATATATGTCACTGTATT
		CTCAGAAGATGAAGACGCGGATATAATGACATTTCCTAACTTTTGGGCAAAAATTCGCTATCATATGCGAGAACCGTTTGCGGAGTTTCTCGGGACACTAGTTCTTGTGTGGGTGTGGTCA	TATATATGTCACTGTATTGCATGCTGGATG
		GGTAATGAAATTGGTGCCTCAGAAGATGAAGACGCGGATATAATGACATTTCCTAACTTTTGGGCAAAAATTCGCTATCATATGCGAGAACCGTTTGCGGAGTTTCTCGGGACAC	ATATATATGTCACTGTATTGCATGCTGGATGGTGTT
		GGTAATGAAATTGGTGCCTCAGAAGATGAAGACGCGGATATAATGACATTTCCTAACTTTTGGGCAAAAATTCGCTATCATATGCGAGAACCGTTTGCGGAGTTTCTCGGGACAC	ATATATATGTCACTGTATTGCATGCTGGATGGTG
		TCCTAACTTTTGGGCAAAAATTCGCTATCATATGCGAGAACCGTTTGCGGAGTTTCTCGGGACACTAGTTCTTGTGTGGGTGTGGTCATTTTTGGTGTTGGTGGTAATCTTCAAGCAACTGTAACAAAAGGTAGTGGTGG	GTGTATATATA
		GGTGCCTCAGAAGATGAAGACGCGGATATAATGACATTTCCTAACTTTTGGGCAAAAATTCGCTATCATATGCGAGAACCGTTTGCGGAGTTTCTCGGGACACTAGTTCTTGTGTGGGTGTGGTCA	TATATATGTCACTGTATTGCATGCT
		TGGTGTTGGTGGTAATCTTCAAGCAACTGTAACAAAAGGTAGTGGTGGTTCCTATGAATCCCTATCATTTGCATGGGGGT	ATATATATGTCACTGTATTGCATGCTGGATGGTGTTAGACAAGGCCGTAGGGACATATAGCATCTAGGAAG
		TGAAGACGCGGATATAATGACATTTCCTAACTTTTGGGCAAAAATTCGCTATCATATGCGAGAACCGTTTGCGGAGTTTC	ATATATATGTCACTGTATTGCATGCTGGATGGTGTTAGACAAGGCCGTAGGGACATATAGCATCTAGGAAG
		CATTTCCTAACTTTTGGGCAAAAATTCGCTATCATATGCGAGAACCGTTTGCGGAGTTTCTCGGGACACTAGTTCTTGTGTGGGTGTGGTCA	TATATATGTCACTGTATTGCATGCTGGATGGTGTTAGACAAGGCCGTAGGGACATATAG
		GACATTTCCTAACTTTTGGGCAAAAATTCGCTATCATATGCGAGAACCGTTTGCGGAGTTTCTCGGGACACTAGTTCTTGTGTGGGTGTGGTCA	TATATATGTCACTGTATTGCATGCTGGATGGTGTTAGACAAGGCCGTAGGGACATAT
		AATGACATTTCCTAACTTTTGGGCAAAAATTCGCTATCATATGCGAGAACCGTTTGCGGAGTTTCTCGGGACACTAGTTCTTGT	ATATATATGTCACTGTATTGCATGCTGGATGGTGTTAGACAAGGCCGTAGGGACATATAGCATCTAG
		ATATAATGACATTTCCTAACTTTTGGGCAAAAATTCGCTATCATATGCGAGAACCGTTTGCGGAGTTTCTCGGGACACTAGT	ATATATATGTCACTGTATTGCATGCTGGATGGTGTTAGACAAGGCCGTAGGGACATATAGCATCTAGGA
		ATATAATGACATTTCCTAACTTTTGGGCAAAAATTCGCTATCATATGCGAGAACCGTTTGCGGAGTTTCTCGGGACACTAGT	ATATATATGTCACTGTATTGCATGCTGGATGGTGTTAGACAAGGCCGTAGGGACATATAGCATCTAGG
		ATATAATGACATTTCCTAACTTTTGGGCAAAAATTCGCTATCATATGCGAGAACCGTTTGCGGAGTTTCTCGGGACACTAGT	ATATATATGTCACTGTATTGCATGCTGGATGGTGTTAGACAAGGCCGTAGGGACATATAGCATCTAGG
		ATATAATGACATTTCCTAACTTTTGGGCAAAAATTCGCTATCATATGCGAGAACCGTTTGCGGAGTTTCTCGGGACACTAGT	ATATATATGTCACTGTATTGCATGCTGGATGGTGTTAGACAAGGCCGTAGGGACATATAGCATCT
		AACTTTTGGGCAAAAATTCGCTATCATATGCGAGAACCGTTTGCGGAGTTTCTCGGGACACTAGTTCTTGTGTGGGTGTGGTCA	TATATATGTCACTGTATTGCATGCTGGATGGTGTTAGACAAGGCCGTAGGGA
		CCTCAGAAGATGAAGACGCGGATATAATGACATTTCCTAACTTTTGGGCAAAAATTCGCTATCATATGCGAGAACCGTTTGC	ATATATATATGTCACTGTATTGCATGCTGGATGGTGTTAGACAAGGCCGTAGGGACATATAGCATCTAG
		GGGACACTAGGTCTTGTGTGGGTGTGGTCATTTTTGGTGTTGGTGGTAATCTTCAAGCAACTGTAACAAAAGGTAGTGGTGGTTCCTATGAATCCCTATCAGTTGCAGGGGGGT	ATATATATGTCACTGTATTGCATGCTGGATGGTGTTA
		CGCGGATATAATGACATTTCCTAACTTTTGGGCAAAAATTCGCTATCATATGCGAGAACCGTTTGCGGAGTTTCTCGGGACACTAGTTCTTGT	ATATATATGTCACTGTATTGCATGCTGGATGGGGTTAGACAAGGCCGTAGGGACATAT
		TGGTAATGAAATTGGTGCCTCAGAAGATGAAGACGCGGATATAATGACATTTCCTAACTTTTGGGCAAAAATTCGCTATCATATGCGAGAAC	ATATATATGTCACTGTATTGCATGCTGGATGGTGTTAGACAAGGCCGTAGGGACATATA
		CCTCAGAAGATGAAGACGCGGATATAATGACATTTCCTAACTTTTGGGCAAAAATTCGCTATCATATGCGAGAACCGTTTGCGGAGTTTCTCGGGAC	ATATATATGTCACTGTATTGCATGCTGGATGGTGTTAGACAAGGCCGTAGGGAC
		GTAATGAAATTGGTGCCTCAGAAGATGAAGACGCGGATATAATGACATTTCCTAACTTTTGGGCAAAAATTCGCTATCATATGCGAGAACCGTTTGC	ATATATATATGTCACTGTATTGCATGCTGGATGGTGTTAGACAAGGCCGTAGGG
		GTAATGAAATTGGTGCCTCAGAAGATGAAGACGCGGATATAATGACATTTCCTAACTTTTGGGCAAAAATTCGCTATCATATGCGAGAACCGTTTGC	ATATATATATGTCACTGTATTGCATGCTGGATGGTGTTAGACAAGGCCGTAGGG
		GTAATGAAATTGGTGCCTCAGAAGATGAAGACGCGGATATAATGACATTTCCTAACTTTTGGGCAAAAATTCGCTATCATATGCGAGAACCGTTTGC	ATATATATATGTCACTGTATTGCATGCTGGATGGTGTTAGACAAGGCCGTAGGG
		AGTGCATTAGATGGTAATGAAATTGGTGCCTCAGAAGATGAAGACGCGGATATAATGACATTTCCTAACTGTTGGGCAAAAATTCGCTATCATATGC	ATATATATGTCACTGTATTGCATGCTGGATGGTGTTAGACAAGGCCGTAGGGAC
		GAAGATGAAGACGCGGATATAATGACATTTCCTAACTTTTGGGCAACAATTCGCTATCATATGCGAGAACCGTTTGCGGAGTTTCTCGGGACACTAGTTCTTGT	ATATATATGTCACTGTATTGCATGCTGGATGGTGTTAGACAAGGCCG
		GCCTCAGAAGATGAAGACGCGGATATAATGACATTTCCTAACTTTTGGGCAAAAATTCGCTATCATATGCGAGAACCGTTTGCGGAGTTTCTCGGGACAC	ATATATATGTCACTGTATTGCATGCTGGATGGTGTTAGACAAGGCCGTAG
		GTGCCTCAGAAGATGAAGACGCGGATATAATGACATTTCCTAACTTTTGGGCAAAAATTCGCTATCATATGCGAGAACCGTTTGCGGAGTTTCTCGGGACA	TATATATGTCACTGTATTGCATGCTGGATGGTGTTAGACAAGGCCGTAGG
		GGTGCCTCAGAAGATGAAGACGCGGATATAATGACATTTCCTAACTTTTGGGCAAAAATTCGCTATCATATGCGAGAACCGTTTGCGGAGTTTCTCGGGACAC	ATATATATGTCACTGTATTGCATGCTGGATGGTGTTAGACAAGGCCGT
		GGGCAAAAATTCGCTATCATATGCGAGAAC	ATATATATTTCACTGTATTGCATGCT
		AAAAATTCGCTATCATATGCGAGAACCGTTTGCGGAGTTTCTCGGGACACTAGTTCTTGTGTGGGTGTGGTCATTTTTGGTGTTGGTGGTAATCTTCAAGCAACTGTAACAAAAGGTAGTGGTGG	GTGTATATATATGTCACTGTATTGCA
		AAAAATTCGCTATCATATGCGAGAACCGTTTGCGGAGTTTCTCGGGACACTAGTTCTTGTGTGGGTGTGGTCATTTTTGGTGTTGGTGGTAATCTTCAAGCAACTGTAACAAAAGGTAGTGGTGG	GTGTATATATATGTCACTGTATTGCAT
		TGAAATTGGTGCCTCAGAAGATGAAGACGCGGATATAATGACATTTCCTAACTTTTGGGCAAAAATTCGCTATCATATGCGAGAACCGTTTGCGGAGTTTCTCGGGACAC	ATATATATGTCACTGTATTGCATGCTGGATGGTGTTAGACA
		GTGCATTAGATGGTAATGAAATTGGTGCCTCAGAAGATGAAGACGCGGATATAATGACATTTCCTAACTTTTGGGCAAAAATTCGCTATCATATGCGAGAACCGTTTGC	ATATATATATGTCACTGTATTGCATGCTGGATGGTGTTAGAC
		AGTACGAGTGCATTAGATGGTAATGAAATTGGTGCCTCAGAAGATGAAGACGCGGATATAATGACATTTCCTAACTTTTGGGAAAAAATTCGCTATCATATGCGAGAAC	ATATATATGTCACTGTATTGCATGCTGGATGGTGTTAGACAA
		AAATAAAAGTACGAGTGCATTAGATGGTAATGAAATTGGTGCCTCAGAAGATGAAGACGCGGATATAATGACATTTCCTAACTTTTGGGCAAAAATTCGCTATCATATGC	ATATATATGTCACTGTATTGCATGCTGGATGGTGTTAGACA
		CTAACTTTTGGGCAAAAATTCGCTATCATATGCGAGAACCGTTTGC	ATATATATATGTCACTGTATTGCATGCT
		CAAAAATTCGCTATCATATGCGAGAACCGTTTGCGGAGTGTCTCGGGACACTAGTTCTTGTGTGGGTGGGGTCATTGTTGGTGTTGGTGGTAATCTTCAAGCAACTGTAACAAAAGGTAGTGGTGG	GTGTATATATATTTCACTGTAT
		CTTTTGGGCAAAAATTCGCTATCATATGCGAGAACCGTTTGCGGAGTTTCTCGGTACAC	ATATATATGTCACTGTAGT
		GCCTCAGAAGATGAAGACGCGGATATAATGACATTTCCTAACTTTTGGGCAAAAATTCGCTATCATATGCGAGAACCGTTTGCGGAGTTTCTCGGGACACTAGTTCTTGTGTGGGTGTGGTCA	TATATATGTCACTGTATTGCATGCTGGA
		GCCTCAGAAGATGAAGACGCGGATATAATGACATTTCCTAACTTTTGGGCAAAAATTCGCTATCATATGCGAGAACCGTTTGCGGAGTTTCTCGGGACACTAGTTCTTGTGTGGGTGTGGTCA	TATATATGTCACTGTATTGCATGCT
		TGGTAATGAAATTGGTGCCTCAGAAGATGAAGACGCGGATATAATGACATTTCCTAACTTTTGGGCAAAAATTCGCTATCATATGCGAGAACCGTTTGCGGAGTTTCTCGGGACA	TATATATGTCACTGTATTGCATGCTGGATGGTGTTA
		AGAGGAAAATAAAAGTACGAGTGCATTAGATGGTAATGAAATTGGTGCCTCAGAAGATGAAGACGCGGATATAATGACATTTCCTAACTTTTGGGCAAAAATTCGCTATCATATGC	ATATATATGTCACTGTATTGCATGCTGGATGGTGT
		ATGGTAATGAAATTGGTGCCTCAGAAGCTGAAGACGCGGATATAATGACATGTCCTAACTTTTGGGCAAAAATTCGCTATCATATGCGAGAACCGTTTGCGGAGTTTCTCGGGACACTAGT	ATATATATGTCACTGTATTGCATGCTGGAT
		AGATGGTAATGAAATTGGTGCCTCAGAAGATGAAGACGCGGATATAATGACATTTCCTAACTTTTGGGCAAAAATTCGCTATCATATGCGAGAACCGTTTGCGGAGTTTCTCGGGACAC	ATATATATGTCACTGTATTGCATGCTGGATG
		AGATGGTAATGAAATTGGTGCCTCAGAAGATGAAGACGCGGATATAATGACATTTCCTAACTTTTGGGCAAAAATTCGCTATCATATGCGAGAACCGTTTGCGGAGTTTCTCGGGACAC	ATATATATGTCACTGTATTGCATGCTGGA
		CATTAGATGGTAATGAAATTGGTGCCTCAGAAGATGAAGACGCGGATATAATGACATTTCCTAACTTTTGGGCAAAAATTCGCTATCATATGCGAGAACCGTTTGCGGAGTTTCTCGGGACA	TATATATGTCACTGTATTGCATGCTGGAT
		GACGCGGATATAATGACATTTCCTAACTTGTGGGCAAAAATTCGCTATCATATGCGAGAACCGTTTGCGGAGTTTCTCGGGACACTAGTTCTTGTGTGGGTGTGGTCA	TATATATGTCACTGTATTG
		Rep B
		cen 5'-SiRTA sequence…	…distal sequence-3' tel
		GCCTCAGAAGATGAAGACGCGGATATAATGACATTTCCTAACTTTTGGGCAAAAATTCGCTATCATATGCGAGAACCGTTTGC	ATATATATGTCACTGTATTGCATGCTGGATGGTGTTAGACAAGGCCGTAGGGACATATAGCATCTAGG
		GTAATGAAATTGGTGCCTCAGAAGATGAAGACGCGGATATAATGACATTTCCTAACTTTTGGGCAAAAATTCGCTATCATATGC	ATATATATGTCACTGTATTGCATGCTGGATGGTGCTAGACAAGGCCGTAGGGACATATAGCATCTAG
		GTAATGAAATTGGTGCCTCAGAAGATGAAGACGCGGATATAATGACATTTCCTAACTTTTGGGCAAAAATTCGCTATCATATGC	ATATATATGTCACTGTATTGCATGCTGGATGGTGCTAGACAAGGCCGTAGGGACATATAGCATCTAG
		GTAATGAAATTGGTGCCTCAGAAGATGAAGACGCGGATATAATGACATTTCCTAACTTTTGGGCAAAAATTCGCTATCATATGC	ATATATATGTCACTGTATTGCATGCTGGATGGTGCTAGACAAGGCCGTAGGGACATATAGCATCTAG
		TCAGAAGATGAAGACGCGGATATAATGACATTTCCTAACTTTTGGGCAAAAATTCGCTATCATATGCGAGAACCGTTTGCGGAGTTTC	ATATATATGTCACTGTATTGCATGCTGGATGGTGTTAGACAAGGCCGTAGGGACATATAGCAT
		TTAGATGGTAATGAAATTGGTGCCTNAGAAGATGAAGACGCGGATATAATGACATTTCCTAACTTTTGGGCAAAAATTCGCTATCATATGC	ATATATATGTCACTGTATTGCATGCTGGATGGTGTTAGACAAGGCCGTAGGGACATATAG
		CTCAGAAGATGAAGACGCGGATATAATGACATTTCCTAACTTTTGGGCAAAAATTCGCTATCATATGCGAGAACCGTTTGCGGAGTTTCTC	ATATATATGTCACTGTATTGCATGCTGGATGGTGTTAGACAAGGCCGTAGGGACATATAG
		TTAGATGGTAATGAAATTGGTGCCTCAGAAGATGAAGACGCGGATATAATGACATTTCCTAACTTTTGGGCAAAAATTCGCTATCATATGC	ATATATATGTCACTGTATTGCATGCTGGATGGTGTTAGACAAGGCCGTAGGGACATATAG
		TTAGATGGTAATGAAATTGGTGCCTCAGAAGATGAAGACGCGGATATAATGACATTTCCTAACTTTTGGGCAAAAATTCGCTATCATATGC	ATATATATGTCACTGTATTGCATGCTGGATGGTGTTAGACAAGGCCGTAGGGACATAT
		GCGGATATAATGACATTTCCTAACTTTTGGGCAAAAATTCGCTATCATATGCGAGAACCGTTTGCGGAGTTTCTCGGGACACTAGTTCTTGTGTGGGTGTGGTCA	TATATATGTCACTGTATTGCATGCTGGATGGTGTTAGACAAGGCCG
		GACGCGGATATAATGACATTTCCTAACTTTTGGGCAAAAATTCGCTATCATATGCGAGAACCGTTTGCGGAGTTTCTCGGGACACTAGTTCTTGTGTGGGTGTGGTCA	TATATATGTCACTGTATTGCATGCTGGATGGTGTTAGACAAGG
		AAGATGAAGACGCGGATATAATGACATTTCCTAACTTTTGGGCAAAAATTCGCTATCATATGCGAGAACCGTTTGCGGAGTTTCTCGGGACACTAGTTC	ATATATATGTCACTGTATTGCATGCTGGATGGTGTTAGACAAGGCCGTAGGG
		CGAGTGCATTAGATGGTAATGAAATTGGTGCCTCAGAAGATGAAGACGCGGATATAATGACATTTCCTAACTTTTGGGCAAAAATTCGCTATCATATGC	ATATATATGTCACTGTATTGCATGCTGGATGGTGTTAGACAAGGCCGTAGGG
		GCCTCAGAAGATGAAGACGCGGATATAATGACATTTCCTAACTTTTGGGCAAAAATTCGCTATCATATGCGAGAACCGTTTGCGGAGTTTCTCGGGACACTAGTTCA	TATATATGTCACTGTATTGCATGCTGGATGGTGTTAGACAAGGC
		AGTGCATTAGATGGTAATGAAATTGGTGCCTCAGAAGATGAAGACGCGGATATAATGACATTTCCTAACTTTTGGGCAAAAATTCGCTATCATATGCGAGAACCGTTTGC	ATATATATGTCACTGTATTGCATGCTGGATGGTGTTAGACA
		AGTGCATTAGATGGTAATGAAATTGGTGCCTCAGAAGATGAAGACGCGGATATAATGACATTTCCTAACTTTTGGGCAAAAATTCGCTATCATATGCGAGAACCGTTTGC	ATATATATGTCACTGTATTGCATGCTGGATGGTGTTAGAC
		AGAGGAAAATAAAAGTACGAGTGCATTAGATGGTAATGAAATTGGTGCCTCAGAAGATGAAGACGCGGATATAATGACATTTCCTAACTTTTGGGCAAAAATTCGCTATCATATGC	ATATATATGTCACTGTATTGCATGCTGGATGGTGT
		AGAGGAAAATAAAAGTACGAGTGCATTAGATGGTAATGAAATTGGTGCCTCAGAAGATGAAGACGCGGATATAATGACATTTCCTAACTTTTGGGCAAAAATTCGCTATCATATGC	ATATATATGTCACTGTATTGCATGCTGGATGGT
		TGAAGAGGAAAATAAAAGTACGAGTGCATTAGATGGTAATGAAATTGGTGCCTCAGAAGATGAAGACGCGGATATAATGACATTTCCTAACTTTTGGGCAAAAATTCGCTATCATATGC	ATATATATGTCACTGTATTGCATGCTGGATGG
		GTGGTAATCTTCAAGCAACTGTAACAAAAGGTAGTGGTGGTTCCTATGAATCCCTATCATTTGCATGGGGGTTCGGTTGTAT	ATATATGTCACTGTATTGCATGCTGGATGGTGTTAGACAAGGCCGTAGGGACATATAGCATCTAGGAAG
		AAATTGGTGCCTCAGAAGATGAAGACGCGGATATAATGACATTTCCTAACTTTTGGGCAAAAATTCGCTATCATATGC	ATATATATGTCACTGTATTGCATGCTGGATGGTGTTAGATAAGGCCGTAGGGACATATAGCATCTAGGAAGTA
		GGTGTTGGTGGTAATCTTCAAGCAACTGTAATAAAAGGTAGTGGTGGTTCCTATGAATCCCTATCATCTGCATGGGGGTTCGGTTGTAT	ATATATGTCACTGTATTGCATGCTGGATGGTGTTAGACAAGGCCGTAGGGACATATAGCATC
		AGAAGATGAAGACGCGGATATAATGACATTTCCTAGCTTTTGGGCAAAAATTCGCTATCATGTGCGAGAACCGTTTGCGGAGTTTC	ATATATATGTCACTGTATTGCATGCTGGATGGTGTTAGACAAGGCCGTAGGGACATATAGCATCT
		AGAAGATGAAGACGCGGATATAATGACATTTCCTAGCTTTTGGGCAAAAATTCGCTATCATGTGCGAGAACCGTTTGCGGAGTTTC	ATATATATGTCACTGTATTGCATGCTGGATGGTGTTAGACAAGGCCGTAGGGACATATAGCATC
		AATGACATTTCCTAACTTTTGGGCAAAAATTCGCTATCATATGCGAGAACCGTTTGCGGAGTTTCTCGGGACACTAGTTCTTGTGTGGGTGTGGTCA	TATATATGTCACTGTATTGCATGCTGGATGGTGTTAGNCAAGGCCGTAGGGACA
		AATGACATTTCCTAACTTTTGGGCAAAAATTCGCTATCATATGCGAGAACCGTTTGCGGAGTTTCTCGGGACACTAGTTCTTGTGTGGGTGTGGTCA	TATATATGTCACTGTATTGCATGCTGGATGGTGTTAGACAAGGCCGTAGGGACAT
		AATGACATTTCCTAACTTTTGGGCAAAAATTCGCTATCATATGCGAGAACCGTTTGCGGAGTTTCTCGGGACACTAGTTCTTGTGTGGGTGTGGTCA	TATATATGTCACTGTATTGCATGCTGGATGGTGTTAGACAAGGCCGTAGGGACAT
		GACGCGGATATAATGACATTTCCTAACTTTTGGGCAAAAATTCGCTATCATATGCGAGAACCGTTTGCGGAGTTTCTCGGGACACTAGTTC	ATATATATGTCACTGTATTGCATGCTGGATGGTGTTAGACAAGGCCGTAGGGACATATAG
		GACGCGGATATAATGACATTTCCTAACTTTTGGGCAAAAATTCGCTATCATATGCGAGAACCGTTTGCGGAGTTTCTCGGGACACTAGTTC	ATATATATGTCACTGTATTGCATGCTGGATGGTGTTAGACAAGGCCGTAGGGACATATA
		ACGCGGATATAATGACATTTCCTAACTTTTGGGCAAAAATTCGCTATCATATGCGAGAACCGTTTGCGGAGTTTCTCGGGACACTAGTTCTTGTGTGGGTGTGGTCA	TATATATGTCACTGTATTGCATGCTGGATGGTGTTAGACAAGGC
		GTCATTTTTGGTGTTGGTGGTAATCTTCAAGCAACTGTAACAAAAGGTAGTGGTGGTTCCTATGAATCCCTATCATTTGCATGGGGGTTCGGTTGTAT	ATATATGTCACTGTATTGCATGCTGGATGGTGTTAGACAAGGCCGTAGGGACA
		AAATTGGTGCCTCAGAAGATGAAGACGCGGATATAATGACATTTCCTAACTTTTGGGCAAAAATTCGCTATCATATGCGAGAACCGTTTGCGGAGTTTC	ATATATATGTCACTGTATTGCATGCTGGATGGTGTTAGATAAGGCCGTAGGG
		TAATGAAATTGGTGCCTCAGAAGATGAAGACGCGGATATAATGACATTTCCTAACTTTTGGACAAAAATTCGCTATCATATGCGAGAACCGTTTGC	ATATATATGTCACTGTATTGCATGCTGGATGGTGTTAGACAAGGCCGTAGGGACA
		GTAGTGGTGGTTCCTATGAATCCCTATCATTTGCATGGGGGTTCGGTTGTAT	ATATATGTCACTGTATTGCATGTTGGATGGTGTTAGGCAAGGCCGTAG
		CACTAGTTCTTGTGTGGGTGTGGTCATTTTTGGTGTTGGTGGTAATCTTCAAGCAACTGTAACAAAAGGTAGTGGTGGTTCCTATGAATCCCTATCATTTGCATGGGGGTTCGGTTGTAT	ATATATGTCACTGTATTGCATGCTGGATGG
		CTTGTGTGGGTGTGGTCATTTTTGGTGTTGGTGGTAATCTTCAAGCAACTGTAACAAAAGGTAGTGGTGGTTCCTATGAATCCCTATCATTTGCATGGGGGTTCGGTTGTAT	ATATATGTCACTGTATTGCATGCTGGATGGTGTTAGACA
		TGGTAATGAAATTGGTGCCTNAGAAGATGAAGACGCGGATATAATGACATTNCCTAACTTTTGGGCAAAAATTCGCTATCATATGCGAGAACCGTTTGCGGAGTTTCTC	ATATATATGTCACTGTATTGCATGCTGGATGGTGTTAGACAA
		TGGTAATGAAATTGGTGCCTNAGAAGATGAAGACGCGGATATAATGACATTNCCTAACTTTTGGGCAAAAATTCGCTATCATATGCGAGAACCGTTTGCGGAGTTTCTC	ATATATATGTCACTGTATTGCATGCTGGATGGTGTTAGACAA
		TCTCGGGACACTAGTTCTTGTGTGGGTGTGGTCATTTTTGGTGTTGGTGGTAATCTTCAAGCAACTGTAACAAAAGGTAGTGGTGGTTCCTATGAATCCCTATCATTTGCATGGGGGTTCGGTTGTAT	ATATATGTCACTGTATTGCATGC
		AGTACGAGTGCATTAGATGGTAATGAAATTGGTGCCTCAGAAGATGAAGACGCGGATATAATGACATTTCCTAACTTTTGGGCAAAAATTCGCTATCATATGCGAGAACCGTTTGC	ATATATATGTCACTGTATTGCATGCTGGATGGTGT
		AGTACGAGTGCATTAGATGGTAATGAAATTGGTGCCTCAGAAGATGAAGACGCGGATATAATGACATTTCCTAACTTTTGGGCAAAAATTCGCTATCATATGCGAGAACCGTTTGC	ATATATATGTCACTGTATTGCATGCTGGATGG
		CGAGTGCATTAGATGGTAATGAAATTGGTGCCTCAGAAGATGAAGACGCGGATATAATGACATTTCCTAACTTTTGGGCAAAAATTCGCTATCATATGCGAGAACCGTTTGCGGAGTTTC	ATATATATGTCACTGTATTGCATGCTGGATG
		AGTACGAGTGCATTAGATGGTAATGAAATTGGTGCCTCAGAAGATGAAGACGCGGATATAATGACATTTCCTAACTTTTGGGCAAAAATTCGCTATCATATGCGAGAACCGTTTGC	ATATATATGTCACTGTATTGCATGCTGGATGG
		Rep C
		cen 5'-SiRTA sequence…	…distal sequence-3' tel
		CCTAACTTTTGGGCAAAAATTCGCTATCATATGCGAGAACCGTTTGCGGAGTTTCTCGGGACACTAGTTCTTGTGTGGGTGTGGTCA	TATATATGTCACTGTATTGCATGCTGGATGGTGTTAGACAAGGCCGTAGGGACATATAGCATCT
		TGTTGGTGGTAATCTTCAAGCAACTGTAACAAAAGGTAGTGGTGGTTCCTATGAATCCCTATCATTTGCATGGGGGTTCGGTTGGAT	ATATATGTCACTGTATTGCATGCTGGATGGTGTTAGACAAGGCCGTAGGGACATATAGCATCTA
		TGGTGTTGGTGGTAATCTTCAAGCAACTGTAACAAAAGGTAGTGGTGGTTCCTATGAATCCCTATCATTTGCATGGGGGTTCGGTTGTAT	ATATATGTCACTGTATTGCATGCTGGATGGTGTTAGACAAGGCCGTAGGGACATATAGCAT
		GTTTGCGGAGTTTCTCGGGACACTAGTTCTTGTGTGGGTGTGGTCATTTTTGGTGTTGGTGGTAATCTTCAAGCAACTGTAACAAAAGGTAGTGG	GTGTGGGTGTGTGGTGTGTGTGGGTGTGTGGGTATATATATGTCACTGTATTGCAT
		GCGAGAACCGTTTGCGGAGTTTCTCGGGACACTAGTTCTTGTGTGGGTGTGGTCATTTTTGGTGTTGGTGGTAATCTTCAAGCAACTGTAACAAAAGGTAGTGG	GTGTGGGTGTGTGGTGTGTGTGGGTGTGTGGGTATATATATGTCACT
		TATCATATGCGAGAACCGTTTGCGGAGTTTCTCGGGACACTAGTTCTTGTGTGGGTGTGGTCATTTTTGGTGTTGGTGGTAATCTTCAAGCAACTGTAACAAAAGGTAGTGG	GTGTGGGTGTGTGGTGTGTGTGGGTGTGTGGGTATATAT
		CGCTATCATATGCGAGAACCGTTTGCGGAGTTTCTCGGGACACTAGTTCTTGTGTGGGTGTGGTCATTTTTGGTGTTGGTGGTAATCTTCAAGCCACTGTAACAAAAGGTAGTG	TGTGTGGGTGTGGTGTGTGTGGGTGTGTGGGTATATA
		ATTTTTGGTGTTGGTGGTAATCTTCAAGCAACTGTAACAAAAGGTAGTGGTGGTTCCTATGAATCCCTATCATTTGCATGGGGGTTCGGTTGTAT	ATATATGTCACTGTATTGCATGCTGGATGGTGTTAGACAAGGCCGTAGGGACATAT
		AAGACGCGGATATAATGACATTTCCTAACTTTTGGGCAAAAATTCGCTATCATATGCGAGAACCGTTTGCGGAGTTTCTCGGGACACTAGTTCAT	ATATATGTCACTGTATTGCATGCTGGATGGTGTTAGACAAGGCCGTAGGGACATAT
		GTCATTTTTGGTGTTGGTGGTAATCTTCAAGCAACTGTAACAAAAGGTAGTGGTGGTTCCTATGAATCCCTATCATTTGCATGGGGGTTCGGTTGTAT	ATATATGTCACTGTATTGCATGCTGGATGGTGTTAGACAAGGCCGTAGGGACA
		AGACGCGGATATAATGACATTTCCTAACTTTTGGGCAAAAATTCGCTATCATATGCGAGAACCGTTTGCGGAGTTTCTCGGGACACTAGTTCTTGTGTGGGTGTGGTCA	TATATATGTCACTGTATTGCATGCTGGATGGTGTTAGACAAG
		AGAAGATGAAGACGCGGATATAATGACATTTCCTAACTTTTGGGCAAAAATTCGCTATCATATGCGAGAACCGTTTGCGGAGTTTCCCGGGACACTAGTTC	ATATATATGTCACTGTATTGCATGCTGGATGGTGTTAGACAAGGCCGTAG
		AGATGAAGACGCGGATATAATGACATTTCCTAACTTTTGGGCAAAAATTCGCTATCATATGCGAGAACCGTTTGCGGAGTTTCTCGGGACACTAGTTCTTGT	ATATATATGTCACTGTATTGCATGCTGGATGGTGTTAGACAAGGCCGTA
		AGATGAAGACGCGGATATAATGACATTTCCTAACTTTTGGGCAAAAATTCGCTATCATATGCGAGAACCGTTTGCGGAGTTTCTCGGGACACTAGTTCTTGT	ATATATATGTCACTGTATTGCATGCTGGATGGTGTTAGACAAGGCCGTA
		AGATGAAGACGCGGATATAATGACATTTCCTAACTTTTGGGCAAAAATTCGCTATCATATGCGAGAACCGTTTGCGGAGTTTCTCGGGACACTAGTTCTTGT	ATATATATGTCACTGTATTGCATGCTGGATGGTGTTAGACAAGGCC
		AGAAGATGAAGACGCGGATATAATGACATTTCCTAACTTTTGGGCAAAAATTCGCTATCATATGCGAGAACCGTTTGCGGAGTTTCTCGGGACACTAGTTCTTGTGTGGGTGTGGTCA	TATATATGTCACTGTATTGCATGCTGGATGGTG
		CCTCAGAAGATGAAGACGCGGATATAATGACATTTCCTAACTTTTGGGCAAAAATTCGCTATCATATGCGAGAACCGTTTGCGGAGTTTCTCGGGACACTATTTCTTGT	ATATATATTTCACTGTATTGCATGCTGGATGGTGTTAGACAA
		TCAGAAGATGAAGACGCGGATATAATGACATTTCCTAACTTTTGGGCAAAAATTCGCTATCATATGCGAGAACCGTTTGCGGAGTTTCTCGGGACACTAGTTCTTGTGTGGGTGTGGTCA	TATATATGTCACTGTATTGCATGCTGGATGG
		GAGTTTCTCGGGACACTAGTTCTTGTGTGGGTGTGGTCATTTTTGGTGTTGGTGGTAATCTTCAAGCAACTGTAACAAAAGGTAGTGGTGGTTCCTATGAATCCCTATCATTTGCATGGGGGTTCGGTTGTAT	ATATATGTCACTGTATTG
		GAGTTTCTCGGGACACTAGTTCTTGTGTGGGTGTGGTCATTTTTGGTGTTGGTGGTAATCTTCAAGCAACTGTAACAAAAGGTAGTGGTGGTTCCTATGAATCCCTATCATTTGCATGGGGGTTCGGTTGTAT	ATATATG
		GAGTTTCTCGGGACACTAGTTCTTGTGTGGGTGTGGTCATTTTTGGTGTTGGTGGTAATCTTCAAGCAACTGTAACAAAAGGTAGTGGTGGTTCCTATGAATCCCTATCATTTGCATGGGGGTTCGGTTGT	ATATATATGTCACTGTATTG
		GAGTTTCTCGGGACACTAGTTCTTGTGTGGGTGTGGTCATTTTTGGTGTTGGTGGTAATCTTCAAGCAACTGTAACAAAAGGTAGTGGTGGTTCCTATGAATCCCTATCATTTGCATGGGGGTTCGGTTGT	ATATATATGTCACTGTATTG
		ATGACATTTCCTAACTTTTGGGCAAAAATTCGCTATCATATGCGAGAACCGTTTGCGGAGTTTCTCGGGACACTAGTTCTTGT	ATATATATGTCACTGTATTGCATGCTGGATGGTGTTAGACAAGGCCGTAGGGACATATAGCATCTAGG
		ACATTTCCTAACTTTTGGGCAAAAATTCGCTATCATATGCGAGAACCGTTTGCGGAGTTTCTCGGGACACTAGTTCTTGTGTGGGTGTGGTCA	TATATATGTCACTGTATTGCATGCTGGATGGTGTTAGACAAGGCCGTAGGGACATATA
		ACATTTCCTAACTTTTGGGCAAAAATTCGCTATCATATGCGAGAACCGTTTGCGGAGTTTCTCGGGACACTAGTTCTTGTGTGGGTGTGGTCA	TATATATGTCACTGTATTGCATGCTGGATGGTGTTAGACAAGGCCGTAGGGACATATA
		ACATTTCCTAACTTTTGGGCAAAAATTCGCTATCATATGCGAGAACCGTTTGCGGAGTTTCTCGGGACACTAGTTCTTGTGTGGGTGTGGTCA	TATATATGTCACTGTATTGCATGCTGGATGGTGTTAGACAAGGCCGTAGGGACATATA
		ATGACATTTCCTAACTTTTGGGCAAAAATTCGCTATCATATGCGAGAACCGTTTGCGGAGTTTCTCGGGACACTAGTTCTTGT	ATATATATGTCACTGTATTGCATGCTGGATGGTGTTAGACAAGGCCGTAGGGACATATAGCATCTAGG
		ATAATGACATTTCCTAACTTTTGGGCAAAAATTCGCTATCATATGCGAGAACCGTTTGCGGAGTTTCTCGGGACACTAGTTC	ATATATATGTCACTGTATTGCATGCTGGATGGTGTTAGACAAGGCCGTAGGGACATATAGCATCTAGGA
		GTTGGTGGTAATCTTCAAGCAACTGTAACAAAAGGTAGTGGTGGTTCCTATGAATCCCTATCATTTGCATGGGGGTTCGGTTGT	ATATATATGTCACTGTATTGCATGCTGGATGGTGTTAGACAAGGCCGTAGGGACATATAGCATCTAG
		CATATGCGAGAACCGTTTGCGGAGTTTCTCGGGACACTAGTTCTTGTGTGGGTGTGGTCATTTTTGGTGTTGGTGGTAATCTTCAAGCAACTGTAACAAAAGGTAGTG	TGTGTGGGTGTGGTGTGTGTGGGTGTGTGGGTATATATATGTC
		CATATGCGAGAACCGTTTGCGGAGTTTCTCGGGACACTAGTTCTTGTGTGGGTGTGGTCATTTTTGGTGTTGGTGGTAATCTTCAAGCAACTGTAACAAAAGGTAGTG	TGTGTGGGTGTGGTGTGTGTGGGTGTGTGGGTATATATATGTC
		CGCGGATATAATGACATTTCCTAACTTTTGGGCAAAAATTCGCTATCATATGCGAGAACCGTTTGCGGAGTTTCTCGGGACACTAGTTC	ATATATATGTCACTGTATTGCATGCTGGATGGTGTTAGACAAGGCCGTAGGGACATATAGCA
		TTTTTGGTGTTGGTGGTAATCTTCAAGCAACTGTAACAAAAGGTAGTGGTGGTTCCTATGAATCCCTATCATTTGCATGGGGGTTCGGTTGTAT	ATATATGTCACTGTATTGCATGCTGGATGGTGTTAGACAAGGCCGTAGGGACATATA
		TTTGGTGTTGGTGGTAATCTTCAAGCAACTGTAACAAAAGGTAGTGGTGGTTCCTATGAATCCCTATCATTTGCATGGGGGTTCGGTTGTAT	ATATATGTCACTGTATTGCATGCTGGATGGTGTTAGACAAGGCCGTAGGGACATATAGC
		TTTGGTGTTGGTGGTAATCTTCAAGCAACTGTAACAAAAGGTAGTGGTGGTTCCTATGAATCCCTATCATTTGCATGGGGGTTCGGTTGTAT	ATATATGTCACTGTATTGCATGCTGGATGGTGTTAGACAAGGCCGTAGGGACATATAGC
		CGGATATAATGACATTTCCTAACTTTTGGGCAAAAATTCGCTATCATATGCGAGAACCGTTTGCGGAGTTTCTCGGGACACTAGTTCTTGT	ATATATATGTCACTGTATTGCATGCTGGATGGTGTTAGACAAGGCCGTAGGGACATATAG
		CGGATATAATGACATTTCCTAACTTTTGGGCAAAAATTCGCTATCATATGCGAGAACCGTTTGCGGAGTTTCTCGGGACACTAGTTCTTGT	ATATATATGTCACTGTATTGCATGCTGGATGGTGTTAGACAAGGCCGTAGGGACATATAG
		AGACGCGGATATAATGACATTTCCTAACTTTTGGGCAAAAATTCGCTATCATATGCGAGAACCGTTTGCGGAGTTTCTCGGGACACTAGTTCTTGT	ATATATATGTCACTGTATTGCATGCTGGATGGTGTTAGACAAGGCCGTAGGGACA
		TGAAGACGCGGATATAATGACATTTCCTAACTTTTGGGCAAAAATTCGCTATCATATGCGAGAACCGTTTGCGGAGTTTCTCGGGACACTAGTTC	ATATATATGTCACTGTATTGCATGCTGGATGGTGTTAGACAAGGCCGTAGGGACA
		GTGTGGGTGTGGTCATTTTTGGTGTTGGTGGTAATCTTCAAGCAACTGTAACAAAAGGTAGTGGTGGTTCCTATGAATCCCTATCATTTGCATGGGGGTTCGGTTGT	ATATATATGTCACTGTATTGCATGCTGGATGGTGTTAGACAAGG
		CAGAAGATGAAGACGCGGATATAATGACATTTCCTAACTTTTGGGCAAAAATTCGCTATCATATGCGAGAACCGTTTGCGGAGTTTCTCGGGACACTAGTTCTTGT	ATATATATGTCACTGTATTGCATGCTGGATGGTGTTAGACAAGGC
		CCTAACTTTTGGGCAAAAATTCGCTATCATATGTGAAAACCGTTTGCGGAGTTTCTCGGGACACTAGTTCTTGT	ATATACATGTCACTGTATTGCATGCTGGATGGTGTTAAACAAGGCCGTAGGGACATATAGCATCT
		TTTCTCGGGACACTAGTTCTTGTGTGGGTGTGGTCATTTTTGGTGTTGGTGGTAATCTTCAAGCAACTGTAACAAAAGGTAGTGGTGGTTCCTATGAATCCCTATCATTTGCATGGGGGTTCGGTTGTAT	ATATATGTCACTGTATTGCAT
		CCGTTTGCGGAGTTTCTCGGGACACTAGTTCTTGTGTGGGTGTGGTCATTTTTGGTGTTGGTGGTAATCTTCAAGCAACTGTAACAAAAGGTAGTGGTGGTTCCTATGAATCCCTATCATTTGCATGGGGGTTCGGTTGTATC	TATATGTC
		CCGTTTGCGGAGTTTCTCGGGACACTAGTTCTTGTGTGGGTGTGGTCATTTTTGGTGTTGGTGGTAATCTTCAAGCAACTGTAACAAAAGGTAGTGGTGGTTCCTATGAATCCCTATCATTTGCATGGGGGTTCGGTTGTAT	ATATATGTC
	Chr IX:	Class B translocation split reads
	41.6-41.7
		Rep B
		cen 5'-SiRTA sequence…	…distal sequence-3' tel
		ATCAAGAATTTGCTAGTTTTGAACCTATGCCACAAATAGCGAAAAAAGAAAAAAAACTTGACGCGTCAACATGAGGAGGGTAT	ATATATGTCACTGTATTGCATGCTGGATGGTGTTAGACAAGGCCGTAGGGACATATAGCATCTAGGA
		AATCTTCAAAAGATCAAGAATTTGCTAGTTTTGAACCTATGCCACAAATAGCGAAAAAAGAAAAAAAACTTGACGCGTCAACATGAGGAGGGTA	TATATATGTCACTGTATTGCATGCTGGATGGTGTTAGACAAGGCCGTAGGGACATAT
		CACGATCATCATCACTATGTAATCTTCAAAAGATCAAGAATTTGCTAGTTTTGAACCTATGCCACAAATCGCGAAAAAAGAAAAAAAACTTGACGCGTCAACATGAGGAGGGTA	TATATATGTCACTGTATTGCATGCTGGATGGTGTTAG
		GTCACGATCATCATCACTATGTAATCTTCAAAAGATCAAGAATTTGCTAGTTTTGAACCTATGCCACAAATAGCGAAAAAAGAAAAAAAACTTGACGCGTCAACATGAGGAGGGTA	TATATATGTCACTGTATTGCTTGCTGGATGGTGTT
		ATTTTTTTATCTGCTTTTGTGTCACGATCATCATCACTATGTAATCTTCAAAAGATCAAGAATTTGCTAGTTTTGAACCTATGCCACAAATAGCGAAAAAAGAAAAAAAACTTGACGCGTCAACATGAGGAGGGTA	TATATATGTCACTGT
		TTGTGCTATTTTTTTATCTGCTTTTGTGTCACGATCATCATCACTATGTAATCTTCAAAAGATCAAGAATTTGCTAGTTTTGAACCTATGCCACAAATAGCGAAAAAAGAAAAAAAACTTGACGCGTCAACATGAGGAGGGTA	TATATATG
		TTGTGCTATTTTTTTATCTGCTTTTGTGTCACGATCATCATCACTATGTAATCTTCAAAAGATCAAGAATTTGCTAGTTTTGAACCTATGCCACAAATAGCGAAAAAAGAAAAAAAACTTGACGCGTCAACATGAGGAGGGTA	TATATATG
	Chr IX:	Class B translocation split reads
	42.244-42.352	Rep B
		cen 5'-proximal sequence…	…distal sequence-3' tel
		TGAAAGGTTTCTAACTAGGCCATCCAAAAAGTGTGCGTTTTCAGCTAGTTCATTAGTGGC	ATATATATGTCACTGTATTGCATGCTGGATGGTGTTAGACAAGGCCGTAGGGACATA
		GATAACTTCATGCCACCTGTTGAAAGGTTTCTAACGAGGCCATCCAAAAAGTGTGCGTTTTCAGGTAGTTCATTAGTGGC	ATATATATGTCACTGTATTGCATGCTGGATGGTGTTAGACAAGGCCGTA
		TTCGCAGGAATTTTTCTAGTTTATATAGAGCCTTCGATAACTTCATGCCACCTGTTGAAAGGTTTCTAACTAGGCCATCCAAAAAGTGTGCGTTTTCAGCTAGTTCATTAGTGGC	ATATATATGTCACTGTATTGCATGCTGGATGGTGTT
		CTTTCGCAGGAATTTTTCTAGTTTATATAGAGCCTTCGATAACTTCATGCCACCTGTTGAAAGGTTTCTAACTAGGCCATCCAAAAAGTGTGCGTTTTCAGCTAGTGCATTAGTGGC	ATATATATGTCACTGTATTGCATGCTGGATGGTG
		CTTTCGCAGGAATTTTTCTAGTTTATATAGAGCCTTCGATAACTTCATGCCACCTGTTGAAAGGTTTCTAACTAGGCCATCCAAAAAGTGTGCGTTTTCAGCTAGTGCATTAGTGGC	ATATATATGTCACTGTATTGCATGCTGGATGG
		CTTTCGCAGGAATTTTTCTAGTTTATATAGAGCCTTCGATAACTTCATGCCACCTGTTGAAAGGTTTCTAACTAGGCCATCCAAAAAGTGTGCGTTTTCAGCTAGTTCATTAGTGGC	ATATATATGTCACTGTATTTCATTCTGGATTTTG
		CAAAAAGCTTTGCTTTCGCAGGAATTTTTCTAGATTATATAGAGCCTTCGATAACTTCATGCCACCTGTTGAAAGGTTTCTAACTAGGCCATCCAAAAAGTGTGCGTTTTCAGCTAGTTCATTAGTGGC	ATATATATGTCACTGTATTGCA
		AAAAGCTTTGCTTTCGCAGGAATTTTTCTAGTTTATATAGAGCCTTCGATAACTTCATGCCACCTGTTGAAAGGTTTCTAACTAGGCCATCCAAAAAGTGTGCGTTTTCAGCTAGTTCATTAGTGGC	ATATATATGTCACTGTATTGCATG
		TTTCTAGTTTATATAGAGCCTTCGATAACTTCATGCCACCTGTTGAAAGGTTTCTAACTAGGCCATCCAAAAAGTGTGCGTTTTCAGCTAGTTCATTAGTGGC	ATATATATGTCACTGTATTGCATGCTGGATGGTGTTAGACAAGGCCGT
		AAAAAGCTTTGCTTTCGCAGGAATTTTTCTAGTTTATATAGAGCCTTCGATAACTTCATGCCACCTGTTGAAAGGTTTCTAACTAGGCCATCCAAAAAGTGTGCGTTTTCAGCTAGTTCATTAGTGGC	ATATATATGTCACTGTATTGCAT
		AAAAGTTGCAAAAAGCTTTGCTTTCGCAGGAATTTTTCTAGTTTATATAGAGCCTTCGATAACTTCATGCCACCTGTTGAAAGGTTTCTAACTAGGCCATCCAAAAAGTGTGCGTTGTCAGCTAGTTCATTAGTGGC	ATATATATGTCACT
	SiRTA 5L-35	Class B translocation split reads
	ubp10△	Rep A
		cen 5'-SiRTA sequence…	…distal sequence-3' tel
		AATCTTGTATGGAAAATGCGGATTGCGGAAGGCCCAAATCCTTGATAAGGTCACTGTATCTGCTGCTTCTCATATCCTTTGTAT	ATATATGTCACTGTATTGCATGCTGGATGGTGTTAGACAAGGCCGTAGGGACATATAGCATCTAGGA
		GAAAATTCTAATCAATAAATCTTGTATGGAAAATGCGGATTGCGGAAGGCCCAAATCCTTGATAAGGTCACTGTATCTGCTGCTTCTCATAT	ATATGTCACTGTATTGCATGCTGGATGGTGTTAGACAAGGCCGTAGGGACATATAGCAT
		GAAAATTCTAATCAATAAATCTTGTATGGAAAATGCGGATTGCGGAAGGCCCAAATCCTTGATAAGGTCACTGTATCTGCTGCTTCTCATAT	ATATGTCACTGTATTGCATGCTGGATGGTGTTAGACAAGGCCGTAGGGACATATAGCAT
		GAAAATTCTAATCAATAAATCTTGTATGGAAAATGCGGATTGCGGAAGGCCCAAATCCTTGATAAGGTCACTGTATCTGCTGCTTCTCATAT	ATATGTCACTGTATTGCATGCTGGATGGTGTTAGACAAGGCCGTAGGGACATATAGCAT
		GGAAAATTCTCATCAATAAATCTTGTATGGAAAATGCGGATTGCGGAAGGCACAAATCCTTGATAAGGTCACTGTATCTGCTGCTTCTCATATCCTTTGTAT	ATATATGTCACTGTATTGCATGCTGGATGGTGTTAGACAAGGCCGTAGG
		CATTTCCCTCATCAATTGGTATGAGGCATTCGGAATAGTTATTCAGGTCTTGGAAAATTCTCATCAATAAATCTTGTATGGAAAATGCGGATTGCGGAAGGCCCAAATCCTTGATAAGGTCACTGTATCTGCTGCTTCTCATAT	ATATGTC
		TGGAAAATTCTCATCAATAAATCTTGTATGGAAAATGCGGATTGCGGAAGGCCCAAATCCTTGATAAGGTCACTGTATCTGCTGCTTCTCATAT	ATATGTCACTGTATTGCATGCTGGATGGTGTTAGACAAGGCCGTAGGGACATATAGC
		ATTCGGAATAGTTATTCAGGTCTTGGAAAATTCTAATCAATAAATCTTGTATGGAAAATGCGGATTGCGGAAGGCCCAAATCCTTGATAAGGTCACTGTATCTGCTGCTTCTCATAT	ATATGTCACTGTATTGCATGCTGGATGGTGTTAG
		ATTCGGAATAGTTATTCAGGTCTTGGAAAATTCTAATCAATAAATCTTGTATGGAAAATGCGGATTGCGGAAGGCCCAAATCCTTGATAAGGTCACTGTATCTGCTGCTTCTCATAT	ATATGTCACTGTATTGCATGCTGGATGGTGTTAG
		GCTCGTCCGATCTCATCAATTGGTATGAGGCATTCGGAATAGTTATTCAGGTCTTGGAAAATTCTCATCAATAAATCTTGTATGGAAAATGCGGATTGCGGAAGGCCCAAATCCTTGATAAGGTCACTGTATCTGCTGCTTCTCATAT	ATA
		GCTCGTCCGATCTCATCAATTGGTATGAGGCATTCGGAATAGTTATTCAGGTCTTGGAAAATTCTCATCAATAAATCTTGTATGGAAAATGCGGATTGCGGAAGGCCCAAATCCTTGATAAGGTCACTGTATCTGCTGCTTCTCATAT	ATA
		Rep B
		cen 5'-SiRTA sequence…	…distal sequence-3' tel
		ATCTGCTGCTTCTCATATCCTTTGTATCCTTTTCGGATGTAGGATGAGTTGGTGTGGTGTTACTACTAGGATTTGGC	ATATATATGTCACTGTATTGCATGCTGGATGGTGTTAGACAAGGCCGTAGGGACA
		CCCAAATCCTTGATAAGGTCACTGTATCTGCTGCTTCTCATATCCTTTGTATCCTTTTCGGATGTAGGATGAGTTGGTGTGGTGTTACTACTAGGATTTGGC	ATATATATGTCACTGTATTGCATGCTGGATGGTGTTAGAGATCGGAAGA
		CCCAAATCCTTGATAAGGTCACTGTATCTGCTGCTTCTCATATCCTTTGTATCCTTTTCGGATGTAGGATGAGTTGGTGTGGTGTTACTACTAGGATTTGGC	ATATATATGTCACTGTATTGCATGCTGGATGGTGTTAGAGATCGGAAGA
		ATCTGCTGCTTCTCATATCCTTTGTATCCTTTTCGGATGTAGGATGAGTTGGTGTGGTGTTACTACTAGGATTTGGC	ATATATATGTCACTGTATTGCATGCTGGATGGTGTTAGACAAGGCCGTAGGGACA
		GGCCCAAATCCTTGATAAGGTCACTGTATCTGCTGCTTCTCATATCCTTTGTATCCTTTTCGGATGTAGGATGAGTTGGTGTGGTGTTACTACTAGGATTTGGC	ATATATATGTCACTGTATTGCATGCTGGATGGTGTTAGACAAGGCCG
		TCTTCCGATCTCCCAAATCCTTGATAAGGTCACTGTATCTGCTGCTTCTCATATCCTTTGTATCCTTTTCGGATGTAGGATGAGTTGGTGTGGTGTTACTACTAGGATTTGGC	ATATATATGTCACTGTATTGCATGCTGGATGGTGTTAG
		TGGAAAATTCTCATCAATAAATCTTGTATGGAAAATGCGGATTGCGGAAGGCCCAAATCCTTGATAAGGTCACTGTATCTGCTGCTTCTC	ATATATATGTCACTGTATTGCATGCTGGATGGTGTTAGACAAGGCCGTAGGGACATATA
		ATTCGGAATAGTTATTCAGGTCTTGGAAAATTCTAATCAATAAATCTTGTATGGAAAATGCGGATTGCGGAAGGCCCAAATCCTTGATAAGGTCACTGTATCTGCTGCTTCTC	ATATATATGTCACTGTATTGCATGCTGGATGGTGTTAG

## Sheet: Figure 1
	Figure 1B: Chr IX																						Figure 1C: Chromosome IX					SiRTA 9L-44
		telomere addition split reads (%)							translocation split reads (%)							deletion split reads (%)								Tel-Prox	SiRTA 9L-44	Cen-Prox			Overall GCR Frequency (%)
	Coordinate (kb)	Rep A	Rep B	Rep C	Rep D	Rep E	Rep F		Rep A	Rep B	Rep C	Rep D	Rep E	Rep F		Rep A	Rep B	Rep C	Rep D	Rep E	Rep F		Rep A	71.3	27.3	1.4		Rep A	0.0263748
	41	53.1	18.2	24.9	31.7	17.2	22.2		5.3	12	0	8.9	0	5.3		7.2	5.5	8	8.9	9.9	18.4		Rep B	50.5	48.9	0.6		Rep B	0.0184189
	42	3.4	4.3	6.4	9.9	10.4	0		3.4	1.2	3.6	2	1.1	0		1.9	0	4.8	0	2.6	5.3		Rep C	62.3	34.1	3.6		Rep C	0.0153474
	43	0	6.5	11.2	0	0	3		0	0	2.8	2	6.9	0		0	0	0.8	0	0	1.5		Rep D	79.7	20.1	0		Rep D	0.0258593
	44	24.2	50.5	33.7	28.7	46.1	24.1		0	0	0	7.9	1.1	0		0	1.2	0	0	0	6.4		Rep E	62.6	37.4	0		Rep E	0.011424
	45	0	0	0	0	0	0		0	0	0	0	0.11	0		0	0	0	0	0	0		Rep F	75.9	10.2	13.9		Rep F	0.0225512
	46	0	0	0	0	0	0		0	0	0	0	1.1	4.5		0	0.6	3.6	0	0	0
	47	0	0	0	0	0	0		0	0	0	0	1.1	2.6		0	0	0	0	0	0
	48	0	0	0	0	0	0		0	0	0	0	1.1	0		0	0	0	0	0	0
	49	0	0	0	0	0	0		0	0	0	0	0	0		0	0	0	0	0	3
	50	0	0	0	0	0	0		0	0	0	0	0	0		0	0	0	0	0	0
	51	0	0	0	0	0	0		0	0	0	0	0	0		0	0	0	0	0	0
	52	0	0	0	0	0	0		0	0	0	0	0	0		0	0	0	0	0	0
	53	0	0	0	0	0	0		0	0	0	0	0	0		0	0	0	0	0	0
	54	0	0	0	0	0	3.8		0	0	0	0	0	0		1.4	0	0	0	0	0
	55	0	0	0	0	0	0		0	0	0	0	0	0		0	0	0	0	0	0
	56	0	0	0	0	0	0		0	0	0	0	0	0		0	0	0	0	0	0
	57	0	0	0	0	0	0		0	0	0	0	0	0		0	0	0	0	0	0
	58	0	0	0	0	0	0		0	0	0	0	0	0		0	0	0	0	0	0
	59	0	0	0	0	0	0		0	0	0	0	0	0		0	0	0	0	0	0
	60	0	0	0	0	0	0		0	0	0	0	0	0		0	0	0	0	0	0
	61	0	0	0	0	0	0		0	0	0	0	0	0		0	0	0	0	0	0
	Figure 1D: Chr V																						Figure 1E: Chromosome V					SiRTA 5L-35
		telomere addition split reads (%)							translocation split reads (%)							deletion split reads (%)								Tel-Prox	SiRTA 5L-35	Cen-Prox			Overall GCR Frequency (%)
	Coordinate (kb)	Rep A	Rep B	Rep C	Rep D				Rep A	Rep B	Rep C	Rep D				Rep A	Rep B	Rep C	Rep D				Rep A	47.4	46.3	6.3		Rep A	0.01813
	31	14.7	14.6	15.5	5.3				0	2.2	4.1	3.8				0	0	0	0				Rep B	52.6	45.4	2.1		Rep B	0.0219314
	32	14.2	16.9	22	3				3.2	9	0.9	0				0	0	0	0				Rep C	65.7	24.9	9.4		Rep C	0.0166053
	33	13.7	4.5	10.6	5.3				1.6	5.6	12.3	14.4				0	0	1.5	0				Rep D	31.8	50	18.2		Rep D	0.0208214
	34	45.3	41.6	18.5	54.4				1.1	3.4	5.3	3.8				0	0	0	0
	35	0	0	0	0				1.1	2.2	4.1	3				0	0	0	0
	36	0	0	0	0				5.3	0	2.3	3				0	0	0	0
	37	0	0	0	0				0	0	0	4.5				0	0	0	0
	38	0	0	0	0				0	0	0	0				0	0	0	0
	39	0	0	0	0				0	0	0	0				0	0	2.9	0
	40	0	0	0	0				0	0	0	0				0	0	0	0
	41	0	0	0	0				0	0	0	0				0	0	0	3.8
	42	0	0	0	0				0	0	0	3.8				0	0	0	0
	43	0	0	0	0				0	0	0	0				0	0	0	0
	44	0	0	0	0				0	0	0	0				0	0	0	0

## Sheet: Figure 2
	Figure 2A: SiRTA 9L-44
	UBP10	telomere addition split reads (%)	translocation split reads (%)	deletion split reads (%)		ubp10△	telomere addition split reads (%)	translocation split reads (%)	deletion split reads (%)				UBP10	Overall GCR Frequency (%)		ubp10△	Overall GCR Frequency (%)
	Rep A	27.3	0	0		Rep A	7.1	21	0				Rep A	0.0263748		Rep A	0.0190297
	Rep B	48.9	0.3	0		Rep B	19.6	10.7	0				Rep B	0.0184189		Rep B	0.0170151
	Rep C	34.1	0	0		Rep C	13.5	17.5	0				Rep C	0.0153474		Rep C	0.0263259
	Rep D	20.1	2.6	0		Rep D	21.7	15.3	0				Rep D	0.0258593		Rep D	0.0121704
	Rep E	37.1	0.5	0		Rep E	20.9	16.2	0				Rep E	0.011424		Rep E	0.0227835
	Rep F	10.2	3.2	0		Rep F	12.3	9.5	0				Rep F	0.0225512		Rep F	0.0222196
	Figure 2B: SiRTA 9L-44
	UBP10 pRS314					ubp10△ pRS314							UBP10 pRS314			ubp10△ pRS314
		telomere addition split reads (%)	translocation split reads (%)	deletion split reads (%)			telomere addition split reads (%)	translocation split reads (%)	deletion split reads (%)					Overall GCR Frequency (%)			Overall GCR Frequency (%)
	Rep A	33.51	0	0		Rep A	19.75	4.94	0				Rep A	0.00465789		Rep A	0.00410739
	Rep B	27.51	0	0		Rep B	10.12	9.23	0				Rep B	0.00551507		Rep B	0.00388542
	Rep C	44.55	0	0		Rep C	15.5	3.5	0				Rep C	0.0078275		Rep C	0.00390761
	ubp10△ pRS314-UBP10					ubp10△ pRS314-ubp10 C371S							ubp10△ pRS314-UBP10			ubp10△ pRS314-ubp10 C371S
		telomere addition split reads (%)	translocation split reads (%)	deletion split reads (%)			telomere addition split reads (%)	translocation split reads (%)	deletion split reads (%)					Overall GCR Frequency (%)			Overall GCR Frequency (%)
	Rep A	0	23.49	0		Rep A	1.83	16.06	0				Rep A	0.00457002		Rep A	0.00583038
	Rep B	0	20.38	0		Rep B	17.81	9.38	0				Rep B	0.00512912		Rep B	0.0060641
	Rep C	0	36.67	0		Rep C	22.58	7.37	0				Rep C	0.00507975		Rep C	0.00591791
	Figure 2C: SiRTA 5L-35
	UBP10	telomere addition split reads (%)	translocation split reads (%)	deletion split reads (%)		ubp10△	telomere addition split reads (%)	translocation split reads (%)	deletion split reads (%)				UBP10	Overall GCR Frequency (%)		ubp10△	Overall GCR Frequency (%)
	Rep A	48.15	0	0		Rep A	21.61	5.1	0				Rep A	0.01813		Rep A	0.0139278
	Rep B	32.56	0	0		Rep B	5.78	7.3	0				Rep B	0.0219314		Rep B	0.00975273
	Rep C	40.33	0	0		Rep C	16.06	3.8	0				Rep C	0.0166053		Rep C	0.0096459
	Rep D	42.4	0	0		Rep D	19.76	17.3	0				Rep D	0.0208214		Rep D	0.0105863
	Figure 2D: SiRTA 6L-22
	UBP10	telomere addition split reads (%)	translocation split reads (%)	deletion split reads (%)		ubp10△	telomere addition split reads (%)	translocation split reads (%)	deletion split reads (%)				UBP10	Overall GCR Frequency (%)		ubp10△	Overall GCR Frequency (%)
	Rep A	0.4632	0	0		Rep A	0	1.608	0				Rep A	0.00288736		Rep A	0.00506765
	Rep B	4.59559	0	0		Rep B	0	0.469	0				Rep B	0.0067707		Rep B	0.00332598
	Rep C	9.93789	0	0		Rep C	0	0	0				Rep C	0.00506145		Rep C	0.00453289
	Figure 2E: SiRTA 14L35
	UBP10 RAD52	telomere addition split reads (%)	translocation split reads (%)	deletion split reads (%)		rad52△	telomere addition split reads (%)	translocation split reads (%)	deletion split reads (%)				UBP10 RAD52	Overall GCR Frequency (%)		rad52△	Overall GCR Frequency (%)
	Rep A	93.9	0	0		Rep A	53.35	0	0				Rep A	0.170589		Rep A	0.0423384
	Rep B	97.7	0	0		Rep B	52.76	0	0				Rep B	0.206619		Rep B	0.0425052
	Rep C	96.3	0	0		Rep C	55.2	0	0				Rep C	0.210813		Rep C	0.0399561
	ubp10△	telomere addition split reads (%)	translocation split reads (%)	deletion split reads (%)		ubp10△ rad52△	telomere addition split reads (%)	translocation split reads (%)	deletion split reads (%)				ubp10△	Overall GCR Frequency (%)		ubp10△ rad52△	Overall GCR Frequency (%)
	Rep A	90.3	0	0		Rep A	11.18	0	0				Rep A	0.163305		Rep A	0.0128633
	Rep B	84.58	0	0		Rep B	16.33	0	0				Rep B	0.162036		Rep B	0.0078486
	Rep C	96	0	0		Rep C	6.3	0	0				Rep C	0.156325		Rep C	0.00856672

[truncated: 6 more sheets: Figure 3, Figure 4, Figure 5, Figure 6, Figure 7, Figure 8]
